# Supplementary material for: 2-(1H-1,2,3-Benzotriazol-1-yl)-N′-(2-chloro­benzyl­idene)acetohydrazide
Source: Acta Crystallogr Sect E Struct Rep Online. 2010 Dec 8;67(Pt 1):o48. doi: 10.1107/S1600536810050440 (PMC3050203; doi:10.1107/S1600536810050440)
Supplement: Supplementary file 2 [file e-67-00o48-Isup2.hkl]

# 
# h,k,l, Fc-squared, Fo-squared, sigma(Fo-squared) and status flag 
# 
data_I
_shelx_title ' 081210c in P2(1)' 
_shelx_refln_list_code          4 
_shelx_F_calc_maximum       86.36 
_exptl_crystal_F_000       324.00 
_reflns_d_resolution_high  0.8397 
 
loop_ 
 _symmetry_equiv_pos_as_xyz 
 'x, y, z' 
 '-x, y+1/2, -z' 
 
_cell_length_a     4.6777 
_cell_length_b    11.7255 
_cell_length_c    13.3276 
_cell_angle_alpha  90.000 
_cell_angle_beta   94.224 
_cell_angle_gamma  90.000 
 
_shelx_F_squared_multiplier     1.000 
 
loop_ 
 _refln_index_h 
 _refln_index_k 
 _refln_index_l 
 _refln_F_squared_calc 
 _refln_F_squared_meas 
 _refln_F_squared_sigma 
 _refln_observed_status 
   2  -2   0       86.92       80.17      5.27 o 
   3  -2   0       18.97       13.94      4.23 o 
   5  -2   0       20.72       11.95      8.24 o 
   5  -1   0       20.31        7.75      7.18 o 
   1   0   0      292.44      279.80      9.10 o 
   2   0   0        0.30        0.86      2.30 o 
   3   0   0       30.31       32.92      6.87 o 
   4   0   0      109.00      114.07     16.11 o 
   5   0   0       14.91       11.17      6.73 o 
   1   1   0     2343.62     2260.69     18.07 o 
   2   1   0      269.01      268.29      7.18 o 
   3   1   0      129.59      134.40      7.92 o 
   4   1   0      130.24      122.31      8.35 o 
   5   1   0       20.25       16.78     10.11 o 
   1   2   0     2196.34     2158.53     20.49 o 
   2   2   0       84.88       88.80      9.13 o 
   3   2   0       19.66       20.59      4.14 o 
   4   2   0        8.00        1.20      4.00 o 
   5   2   0       20.84       28.20     10.43 o 
   1   3   0      256.38      251.36      5.91 o 
   2   3   0      307.00      304.02      7.78 o 
   3   3   0       94.91      122.58      8.54 o 
   4   3   0        0.77       -0.86      3.70 o 
   5   3   0        5.26       -3.70      4.97 o 
   0   4   0      317.25      311.94      9.95 o 
   1   4   0      208.74      203.48      4.24 o 
   2   4   0      447.02      456.56      8.73 o 
   3   4   0      114.38      108.79      6.93 o 
   4   4   0       29.87       39.02      7.08 o 
   5   4   0       23.12       22.54      6.35 o 
   1   5   0      162.61      150.75      4.54 o 
   2   5   0       20.58       20.33      2.47 o 
   3   5   0       24.38       19.63      3.16 o 
   4   5   0       24.35       18.22      4.78 o 
   5   5   0       11.79       13.20      7.68 o 
   0   6   0       72.82       68.74      3.70 o 
   1   6   0      598.83      607.53     12.23 o 
   2   6   0       43.33       41.95      4.98 o 
   3   6   0      110.50      109.30      7.52 o 
   4   6   0       19.21       26.78      6.59 o 
   5   6   0       18.64       23.64     13.52 o 
   1   7   0       19.59       17.92      2.32 o 
   2   7   0       70.83       76.92      4.11 o 
   3   7   0       56.48       51.05      4.45 o 
   4   7   0      100.63       97.77     11.49 o 
   0   8   0      422.60      424.15     12.67 o 
   1   8   0        1.31        1.73      1.18 o 
   2   8   0      294.53      282.06     11.33 o 
   3   8   0       25.36       19.24      3.69 o 
   4   8   0       60.48       56.44      9.50 o 
   1   9   0      100.51      100.33      5.18 o 
   2   9   0       31.22       28.72      3.16 o 
   3   9   0        8.85        5.62      5.05 o 
   4   9   0        7.73        9.36      6.19 o 
   0  10   0       44.55       44.19      8.09 o 
   1  10   0        1.47        1.94      1.50 o 
   2  10   0       74.52       81.97      9.62 o 
   3  10   0       77.23       84.18     10.09 o 
   1  11   0       30.91       20.51      4.38 o 
   2  11   0       18.59       15.88      5.21 o 
   3  11   0       14.42       15.33      6.02 o 
   0  12   0        7.14       12.47      3.73 o 
   1  12   0       14.62       15.94      5.51 o 
   2  12   0       29.04       23.63     15.16 o 
   1  13   0        0.16        0.44      3.40 o 
   2  13   0        7.95       13.43      5.01 o 
  -2  -5   1      196.12      197.98      8.44 o 
  -2  -4   1      175.23      185.90      7.71 o 
  -3  -3   1       86.11       90.64      7.49 o 
  -2  -3   1        9.98        7.65      2.62 o 
  -1  -3   1      280.60      281.19      8.60 o 
   5  -3   1        6.15        5.04      7.42 o 
  -3  -2   1      147.90      135.83      9.46 o 
  -2  -2   1      170.09      185.24      8.73 o 
   5  -2   1       16.20       -2.16      7.27 o 
  -5  -1   1       38.25       60.13     13.07 o 
  -2  -1   1      326.83      346.22     13.18 o 
  -1  -1   1     3269.09     3223.39     46.62 o 
   4  -1   1        0.84       -3.43      4.27 o 
   5  -1   1       23.97       42.09      9.13 o 
  -5   0   1        9.93       11.19     10.82 o 
  -4   0   1      116.99      124.55     12.33 o 
  -3   0   1      374.68      405.17     18.53 o 
  -2   0   1        0.51        3.53      2.65 o 
  -1   0   1       87.73       74.55      4.52 o 
   0   0   1       35.35       22.70      1.18 o 
   1   0   1      101.48      103.61      4.24 o 
   2   0   1     1421.75     1391.60     18.93 o 
   3   0   1      117.14      120.79      8.30 o 
   4   0   1       56.40       63.16      8.15 o 
   5   0   1       13.28       14.10      6.31 o 
  -5   1   1       38.48       48.85      8.95 o 
  -4   1   1       43.72       51.07      6.53 o 
  -3   1   1      182.89      223.00      8.13 o 
  -2   1   1      334.89      347.40     14.50 o 
  -1   1   1     3278.78     3233.37     49.08 o 
   0   1   1      372.18      362.16      4.81 o 
   1   1   1     1437.65     1348.87     17.50 o 
   2   1   1       53.19       55.24      6.80 o 
   3   1   1      124.06      126.27      6.88 o 
   4   1   1        0.92       -0.83      3.78 o 
   5   1   1       24.03       18.72      9.79 o 
  -5   2   1       19.75       12.70      6.52 o 
  -4   2   1       63.58       79.67      8.71 o 
  -3   2   1      150.71      150.36      7.06 o 
  -2   2   1      170.05      178.06      5.69 o 
  -1   2   1      428.11      420.28      8.96 o 
   0   2   1     2311.54     2248.35     22.35 o 
   1   2   1     7052.15     6683.97     53.65 o 
   2   2   1      485.32      476.47     10.19 o 
   3   2   1      209.14      208.32     10.15 o 
   4   2   1       23.14       35.62     11.73 o 
   5   2   1       16.80       18.39      9.17 o 
  -5   3   1       20.46        8.76      5.33 o 
  -4   3   1       83.63      102.20     19.50 o 
  -3   3   1       84.06       97.01     13.09 o 
  -2   3   1       11.29       11.43      2.20 o 
  -1   3   1      278.06      286.02      7.15 o 
   0   3   1     1131.99     1152.89     11.30 o 
   1   3   1      331.60      330.91      5.66 o 
   2   3   1      115.30      127.20      5.38 o 
   3   3   1      151.58      154.03     15.00 o 
   4   3   1       23.52       10.80      7.33 o 
   5   3   1        6.14        0.82      5.50 o 
  -5   4   1       40.39       39.90      9.34 o 
  -4   4   1       16.58       15.57      4.30 o 
  -3   4   1       37.36       31.04      4.18 o 
  -2   4   1      182.90      186.39      5.29 o 
  -1   4   1      597.76      572.50     10.37 o 
   0   4   1     3030.06     2969.90     22.07 o 
   1   4   1       34.10       34.31      2.14 o 
   2   4   1      317.52      322.03      9.05 o 
   3   4   1       17.29       14.37      4.09 o 
   4   4   1       93.68      100.91     10.94 o 
   5   4   1       40.88       25.92      7.81 o 
  -5   5   1       22.52       15.07      7.62 o 
  -4   5   1       38.63       46.17      6.06 o 
  -3   5   1       72.88       71.30      6.10 o 
  -2   5   1      191.00      186.51      5.37 o 
  -1   5   1       21.76       25.42      1.73 o 
   0   5   1      112.83      111.34      2.91 o 
   1   5   1      336.72      349.56      6.25 o 
   2   5   1       89.47       92.99      7.00 o 
   3   5   1      144.58      145.53     10.92 o 
   4   5   1      110.23      116.43     12.12 o 
   5   5   1        5.36        7.68      5.48 o 
  -5   6   1        3.77        6.56      6.93 o 
  -4   6   1        1.06       -0.43      4.20 o 
  -3   6   1      131.55      138.23      7.77 o 
  -2   6   1      212.60      201.72      5.51 o 
  -1   6   1      523.31      522.27      9.05 o 
   0   6   1      119.29      125.66      3.40 o 
   1   6   1      166.16      164.03      4.43 o 
   2   6   1      231.63      246.68     11.40 o 
   3   6   1      261.16      264.18      8.41 o 
   4   6   1       19.69       20.92      4.97 o 
  -4   7   1       13.65       15.20      7.62 o 
  -3   7   1       12.23       19.46      3.61 o 
  -2   7   1      211.42      194.71      5.60 o 
  -1   7   1      283.10      288.97      7.03 o 
   0   7   1        5.54        5.71      1.25 o 
   1   7   1      204.78      201.20      5.88 o 
   2   7   1       21.61       18.13      3.77 o 
   3   7   1       75.11       78.51      5.45 o 
   4   7   1       25.13       22.82      5.36 o 
  -4   8   1        3.06        0.68      5.32 o 
  -3   8   1       11.80       17.35      5.50 o 
  -2   8   1      177.43      179.80      5.67 o 
  -1   8   1       82.79       82.11      4.28 o 
   0   8   1       47.28       43.50      3.37 o 
   1   8   1      304.74      310.06      8.25 o 
   2   8   1      144.75      154.91      5.71 o 
   3   8   1       41.21       45.08      4.50 o 
   4   8   1        7.84        6.99      5.98 o 
  -4   9   1       33.85       37.48     23.76 o 
  -3   9   1      147.95      164.58     31.13 o 
  -2   9   1       89.44       69.72      7.76 o 
  -1   9   1       27.11       31.33      3.33 o 
   0   9   1       59.86       57.90      5.23 o 
   1   9   1       16.95       14.08      2.10 o 
   2   9   1       21.19       19.74      2.77 o 
   3   9   1        1.32        1.15      2.76 o 
   4   9   1        1.29       -2.72      5.29 o 
  -3  10   1       34.82       37.32      7.40 o 
  -2  10   1       15.36        9.75      4.43 o 
  -1  10   1      257.84      237.71     10.26 o 
   0  10   1      152.38      150.93      5.14 o 
   1  10   1      236.89      237.52      7.81 o 
   2  10   1        8.81        3.35      2.10 o 
   3  10   1        5.65       11.21      5.26 o 
  -3  11   1        7.07        5.65      5.14 o 
  -2  11   1       25.48       12.46      4.77 o 
  -1  11   1       69.59       70.31      6.98 o 
   0  11   1        2.57        1.02      1.60 o 
   1  11   1        4.07        3.55      1.87 o 
   2  11   1       31.47       39.40      6.91 o 
   3  11   1       10.06       15.05      6.28 o 
  -2  12   1        1.33       -1.84      3.59 o 
  -1  12   1       58.51       53.82      9.95 o 
   0  12   1       40.71       40.34      5.46 o 
   1  12   1       25.66       18.87      3.52 o 
   2  12   1        4.28        1.76      4.20 o 
  -2  13   1        3.15       -2.09      3.76 o 
  -1  13   1        5.95        5.93      3.54 o 
   0  13   1        5.70        9.42      4.65 o 
   1  13   1        1.33        4.27      4.16 o 
  -2  -6   2       24.41       23.63      4.40 o 
  -2  -5   2      323.15      338.70     12.37 o 
  -2  -4   2      188.79      186.58      9.03 o 
  -1  -4   2      203.35      207.91      9.06 o 
   5  -4   2        5.57       12.23      9.83 o 
  -3  -3   2       40.99       41.33      6.21 o 
  -2  -3   2      472.36      450.70     14.80 o 
  -1  -3   2      629.62      612.87     15.47 o 
   5  -3   2        8.78        2.65      7.00 o 
  -3  -2   2       99.56      111.55      9.80 o 
  -2  -2   2      887.80      957.45     23.76 o 
  -1  -2   2      195.43      212.66      8.44 o 
   0  -2   2     3891.24     3713.89     56.67 o 
   4  -2   2       13.39       13.43      5.43 o 
   5  -2   2       80.50       87.95     11.99 o 
  -5  -1   2        9.44       21.72      9.28 o 
  -3  -1   2      216.68      215.30     12.82 o 
  -2  -1   2      242.69      240.85      7.87 o 
  -1  -1   2     2773.50     2723.41     29.86 o 
   0  -1   2      613.54      589.67     10.52 o 
   3  -1   2       91.82       95.74     10.65 o 
   4  -1   2       19.72       31.13      7.99 o 
   5  -1   2        9.03        5.76      6.33 o 
  -5   0   2       72.18       76.30     17.59 o 
  -4   0   2        0.29       -5.34      4.19 o 
  -3   0   2       99.96      103.00     10.55 o 
  -2   0   2       37.38       32.90      5.31 o 
  -1   0   2       46.20       50.59      3.74 o 
   0   0   2     2566.16     2370.29     32.50 o 
   1   0   2       33.76       29.23      2.29 o 
   2   0   2      338.29      314.17     10.17 o 
   3   0   2        5.29       -1.15      2.39 o 
   4   0   2      103.07      107.59     10.12 o 
   5   0   2        0.01        1.73      8.03 o 
  -5   1   2        9.14        5.95      5.03 o 
  -4   1   2      124.49      101.19      7.89 o 
  -3   1   2      211.91      226.07     14.38 o 
  -2   1   2      246.07      247.79     12.12 o 
  -1   1   2     2767.80     2744.10     55.14 o 
   0   1   2      621.38      579.02     10.57 o 
   1   1   2     1362.41     1356.26     15.66 o 
   2   1   2      111.76      114.13      9.63 o 
   3   1   2       91.76       79.89     10.61 o 
   4   1   2       19.65       13.93      7.45 o 
   5   1   2        9.15       24.32     10.46 o 
  -5   2   2       24.18       14.76      6.12 o 
  -4   2   2       20.56       17.42      4.23 o 
  -3   2   2       97.98      113.88      7.88 o 
  -2   2   2      899.12      947.67     12.13 o 
  -1   2   2      199.83      191.11      5.17 o 
   0   2   2     3844.21     3792.63     29.79 o 
   1   2   2     1450.05     1353.57     15.67 o 
   2   2   2      178.42      170.08      6.17 o 
   3   2   2      160.96      158.57     16.50 o 
   4   2   2       12.25       20.43      8.02 o 
   5   2   2       79.74       62.87     14.07 o 
  -5   3   2        0.66       -1.76      6.34 o 
  -4   3   2       47.68       52.32      6.31 o 
  -3   3   2       42.08       46.42      4.70 o 
  -2   3   2      467.13      443.46      9.43 o 
  -1   3   2      638.58      598.31      7.97 o 
   0   3   2     1472.19     1463.81     16.72 o 
   1   3   2      276.54      254.50      5.83 o 
   2   3   2      363.84      371.46      9.34 o 
   3   3   2       12.99       19.19      6.49 o 
   4   3   2      139.44      152.24     13.00 o 
   5   3   2        8.71       18.23      8.84 o 
  -5   4   2       12.80        9.89      6.65 o 
  -4   4   2       10.90       16.50      4.49 o 
  -3   4   2       85.76       84.56     11.76 o 
  -2   4   2      188.19      197.68      9.37 o 
  -1   4   2      203.12      202.68      3.60 o 
   0   4   2      992.13      980.38      9.62 o 
   1   4   2      272.60      289.14      7.57 o 
   2   4   2      873.64      918.55     15.39 o 
   3   4   2      132.82      130.99      7.47 o 
   4   4   2      152.31      165.48     15.56 o 
   5   4   2        5.14       -2.48      9.76 o 
  -5   5   2       43.77       46.56      9.79 o 
  -4   5   2       22.48       32.44      7.07 o 
  -3   5   2      106.15      113.77     13.58 o 
  -2   5   2      328.37      322.12      6.67 o 
  -1   5   2       81.09       79.00      2.50 o 
   0   5   2       25.29       29.06      1.78 o 
   1   5   2     1155.11     1212.12     17.85 o 
   2   5   2      175.12      196.76      6.14 o 
   3   5   2        7.31        4.99      2.68 o 
   4   5   2      120.85      135.00     11.39 o 
   5   5   2        5.66        3.21      6.77 o 
  -5   6   2        3.37        5.15      7.95 o 
  -4   6   2       46.77       35.27      7.84 o 
  -3   6   2       28.25       38.89      6.11 o 
  -2   6   2       23.65       23.42      2.33 o 
  -1   6   2      191.11      195.12      5.07 o 
   0   6   2       82.18       80.22      2.83 o 
   1   6   2      303.57      293.63      8.27 o 
   2   6   2      105.66      104.33      5.83 o 
   3   6   2      132.43      142.37      7.17 o 
   4   6   2        7.15        9.46      4.36 o 
  -4   7   2        9.29       11.24      5.60 o 
  -3   7   2       10.55       11.74      4.60 o 
  -2   7   2      103.53      104.33      6.84 o 
  -1   7   2       88.89       83.24      3.85 o 
   0   7   2      163.64      166.04      4.29 o 
   1   7   2      234.96      252.26      6.42 o 
   2   7   2       10.82       12.61      3.12 o 
   3   7   2        5.08        8.44      2.74 o 
   4   7   2       26.21       26.72      5.47 o 
  -4   8   2        3.48        9.37      5.42 o 
  -3   8   2        6.62        4.43      3.72 o 
  -2   8   2       49.48       39.05     15.63 o 
  -1   8   2      164.24      167.50      5.66 o 
   0   8   2      114.05      110.63      5.41 o 
   1   8   2       66.39       71.48      4.49 o 
   2   8   2      137.00      142.70      5.78 o 
   3   8   2       45.44       53.12      4.95 o 
   4   8   2        6.24        8.72      3.69 o 
  -4   9   2       72.65       87.52     11.29 o 
  -3   9   2       45.90       57.20      8.41 o 
  -2   9   2       21.13       20.92      5.13 o 
  -1   9   2      340.38      345.28     11.75 o 
   0   9   2      167.84      173.36      5.09 o 
   1   9   2       15.43       17.87      2.34 o 
   2   9   2       64.73       61.96      4.44 o 
   3   9   2       10.15        9.90      3.00 o 
   4   9   2        7.09        7.10      6.33 o 
  -3  10   2       25.42       12.12      5.97 o 
  -2  10   2       66.60       63.00      7.82 o 
  -1  10   2       55.52       66.35      6.50 o 
   0  10   2       64.14       59.57      4.61 o 
   1  10   2        8.39       11.02      2.23 o 
   2  10   2       44.64       49.03      4.30 o 
   3  10   2       31.41       21.23      4.85 o 
  -3  11   2       16.22       16.27      6.28 o 
  -2  11   2       48.23       46.38      7.08 o 
  -1  11   2        9.30       10.16      3.79 o 
   0  11   2       93.70       83.49     17.17 o 
   1  11   2        3.93        6.84      2.18 o 
   2  11   2        8.50        7.96      2.50 o 
   3  11   2        1.68        8.49      5.78 o 
  -2  12   2       43.88       48.85      7.38 o 
  -1  12   2        0.88       -1.59      2.64 o 
   0  12   2       84.75       67.13     12.32 o 
   1  12   2        4.24       -1.61      2.77 o 
   2  12   2       20.92       20.70      5.84 o 
  -1  13   2        2.94       -0.22      3.15 o 
   0  13   2        3.40        8.03      3.64 o 
   1  13   2        1.50       -3.75      3.80 o 
  -2  -6   3      135.46      130.50      9.05 o 
  -2  -5   3      141.83      139.49      8.85 o 
  -1  -5   3       92.31       79.11      7.21 o 
   5  -5   3        1.74       -4.86      6.62 o 
  -3  -4   3       15.59       12.56      4.32 o 
  -2  -4   3      271.89      264.14     12.09 o 
  -1  -4   3      332.87      365.56     13.06 o 
   5  -4   3        1.46       -4.22      5.86 o 
  -3  -3   3       69.99       72.13      8.39 o 
  -2  -3   3      308.47      311.70     13.27 o 
  -1  -3   3     1143.16     1140.31     25.25 o 
   0  -3   3      213.63      206.88      9.29 o 
   4  -3   3       71.87       68.08     15.85 o 
   5  -3   3        1.17        6.03      5.62 o 
  -3  -2   3       47.56       44.64      7.32 o 
  -2  -2   3       76.06       85.32      7.90 o 
  -1  -2   3      905.18      899.05     21.77 o 
   0  -2   3     1996.47     1952.32     19.16 o 
   3  -2   3       57.85       43.70     13.38 o 
   4  -2   3      100.95      112.68     10.80 o 
   5  -2   3       46.08       49.97     18.66 o 
  -4  -1   3       73.94       93.04     12.13 o 
  -3  -1   3      221.19      222.66      9.52 o 
  -2  -1   3      107.57      106.37      5.44 o 
  -1  -1   3     3224.72     3205.76     34.49 o 
   0  -1   3      436.68      438.93      7.35 o 
   1  -1   3      122.35      121.13      5.17 o 
   2  -1   3        7.54        5.28      6.54 o 
   3  -1   3       55.52       67.04      7.02 o 
   4  -1   3       51.79       47.59     14.13 o 
   5  -1   3       17.73       15.15      6.41 o 
  -5   0   3       15.32       14.24      9.29 o 
  -4   0   3        0.55        9.38      6.28 o 
  -3   0   3        8.98        5.18      3.77 o 
  -2   0   3      245.22      235.83     11.13 o 
  -1   0   3     7458.03     7495.14     73.83 o 
   0   0   3      641.80      594.38      9.09 o 
   1   0   3      731.42      704.70     13.25 o 
   2   0   3       92.10       99.25     12.76 o 
   3   0   3       29.24       26.00      4.75 o 
   4   0   3      101.00       77.52     12.88 o 
   5   0   3        7.19       -7.33      7.16 o 
  -5   1   3       23.25       25.94      5.97 o 
  -4   1   3       76.86       83.06      7.49 o 
  -3   1   3      220.35      229.18     14.06 o 
  -2   1   3      111.20       98.27      6.57 o 
  -1   1   3     3206.01     3131.87     33.69 o 
   0   1   3      447.04      438.16      6.01 o 
   1   1   3      122.68      121.68      5.05 o 
   2   1   3        7.75        3.59      3.09 o 
   3   1   3       55.35       48.83      8.75 o 
   4   1   3       51.49       72.46     12.53 o 
   5   1   3       17.79       23.71     10.12 o 
  -5   2   3        2.41       -1.97      5.99 o 
  -4   2   3        9.53       10.06      4.62 o 
  -3   2   3       45.54       47.24      3.89 o 
  -2   2   3       78.82       78.23      3.50 o 
  -1   2   3      903.95      902.51      8.29 o 
   0   2   3     2031.43     1984.98     21.62 o 
   1   2   3     1234.67     1195.26     14.90 o 
   2   2   3       28.79       20.52      3.39 o 
   3   2   3       54.50       54.79      6.67 o 
   4   2   3      104.57      118.00     14.92 o 
   5   2   3       46.01       44.31     12.90 o 
  -5   3   3       29.00       12.62      8.83 o 
  -4   3   3       11.90       11.92      4.13 o 
  -3   3   3       68.42       66.75      5.34 o 
  -2   3   3      303.84      316.63      7.71 o 
  -1   3   3     1143.15     1104.39     16.63 o 
   0   3   3      208.50      210.08      4.13 o 
   1   3   3      237.14      239.52      8.00 o 
   2   3   3      716.49      737.78     13.90 o 
   3   3   3        1.76       -2.65      2.36 o 
   4   3   3       72.05       87.57     13.32 o 
   5   3   3        1.17       -0.24      6.78 o 
  -5   4   3        0.96       -1.51      5.66 o 
  -4   4   3        0.81        4.32      4.58 o 
  -3   4   3       15.12        8.36      5.04 o 
  -2   4   3      265.41      284.42     18.68 o 
  -1   4   3      342.07      335.49      5.28 o 
   0   4   3      197.73      220.01      3.99 o 
   1   4   3     1436.85     1507.23     17.81 o 
   2   4   3      351.04      328.82      9.08 o 
   3   4   3      232.83      247.08      9.49 o 
   4   4   3        7.48       17.06      6.97 o 
   5   4   3        1.27       -1.67      7.26 o 
  -5   5   3       18.00       33.19      9.26 o 
  -4   5   3        6.96        4.38      4.85 o 
  -3   5   3       47.47       51.46      6.71 o 
  -2   5   3      142.68      139.02      4.37 o 
  -1   5   3       92.66       91.10      2.99 o 
   0   5   3      577.92      600.42      7.67 o 
   1   5   3      226.31      271.74      6.92 o 
   2   5   3       78.78       90.89      5.44 o 
   3   5   3      234.19      249.94      9.57 o 
   4   5   3      119.31      116.91     11.04 o 
   5   5   3        1.79       15.13      9.36 o 
  -4   6   3        7.86        3.12      5.00 o 
  -3   6   3       50.56       47.38      6.82 o 
  -2   6   3      133.77      137.76      4.89 o 
  -1   6   3       60.19       60.56      4.57 o 
   0   6   3      878.43      946.64     10.83 o 
   1   6   3      190.78      191.34      5.17 o 
   2   6   3       60.18       67.71      4.34 o 
   3   6   3      277.20      282.13      9.16 o 
   4   6   3       16.45       24.89      5.61 o 
  -4   7   3        6.50        6.16      5.45 o 
  -3   7   3      148.45      127.02     10.27 o 
  -2   7   3      183.86      186.59      9.29 o 
  -1   7   3      142.67      148.88      4.84 o 
   0   7   3      145.87      150.39      4.84 o 
   1   7   3       56.18       62.87      5.35 o 
   2   7   3       41.40       47.09      3.94 o 
   3   7   3       24.59       28.55      4.06 o 
   4   7   3        9.31        7.13      4.75 o 
  -4   8   3       38.84       43.38      8.23 o 
  -3   8   3       20.36       21.29     11.58 o 
  -2   8   3       20.04       25.50      5.62 o 
  -1   8   3      123.98      120.55      6.87 o 
   0   8   3       18.93       19.75      2.06 o 
   1   8   3       58.54       61.81      3.64 o 
   2   8   3      105.96      110.14      5.54 o 
   3   8   3       27.49       24.77      3.74 o 
   4   8   3       37.16       29.40      4.85 o 
  -4   9   3       28.05       32.27      7.71 o 
  -3   9   3       48.22       41.55      7.11 o 
  -2   9   3        5.76        5.22      3.33 o 
  -1   9   3       30.46       34.86      4.77 o 
   0   9   3        0.58       -0.51      1.21 o 
   1   9   3       85.27       77.50      4.22 o 
   2   9   3       13.54       12.95      2.60 o 
   3   9   3       18.79       19.33      4.04 o 
   4   9   3        3.81        6.72      3.97 o 
  -3  10   3       29.68       26.10      9.16 o 
  -2  10   3       78.45       87.39      8.68 o 
  -1  10   3        4.61        3.83      3.28 o 
   0  10   3       32.42       32.68      4.48 o 
   1  10   3      190.57      191.15      6.24 o 
   2  10   3       20.67       19.02      3.12 o 
   3  10   3       46.26       49.21      5.11 o 
  -3  11   3      115.68      123.40     12.91 o 
  -2  11   3        0.42       -0.03      3.15 o 
  -1  11   3        3.13        1.34      2.63 o 
   0  11   3        3.36        4.56      3.23 o 
   1  11   3       25.38       30.94      3.70 o 
   2  11   3       39.77       44.02      4.41 o 
   3  11   3        2.84        3.96      5.33 o 
  -2  12   3        7.65       15.89      5.72 o 
  -1  12   3        0.15       -0.45      4.11 o 
   0  12   3       44.30       39.55      6.49 o 
   1  12   3       36.36       33.45      5.66 o 
   2  12   3       11.90        5.94      3.03 o 
  -1  13   3       30.59       30.20      5.97 o 
   0  13   3        6.10        4.34      3.65 o 
   1  13   3       13.15        6.00      9.73 o 
  -2  -7   4       70.53       77.15      8.33 o 
  -2  -6   4       21.41       13.18      4.56 o 
  -3  -5   4       11.59        7.12      3.74 o 
  -2  -5   4      182.13      172.92     10.56 o 
  -1  -5   4     1321.13     1303.17     31.75 o 
  -3  -4   4       71.12       83.09      8.82 o 
  -2  -4   4      540.83      579.77     19.68 o 
  -1  -4   4      286.25      291.52     12.87 o 
   4  -4   4       10.58        7.84      5.42 o 
   5  -4   4        2.82        8.39      6.47 o 
  -3  -3   4       12.44        7.08      4.39 o 
  -2  -3   4       12.29       12.48      4.07 o 
  -1  -3   4      695.34      737.70     20.90 o 
   0  -3   4      676.81      652.46     12.68 o 
   3  -3   4      103.36       96.97      8.71 o 
   4  -3   4        3.70        1.92      4.40 o 
   5  -3   4        0.55       -5.45      7.93 o 
  -4  -2   4        9.50       11.97      6.31 o 
  -3  -2   4       25.08       21.80      5.60 o 
  -2  -2   4      113.36      126.20      5.70 o 
  -1  -2   4      364.25      358.86     13.88 o 
   0  -2   4      452.18      426.54     11.08 o 
   1  -2   4      602.80      585.65     12.44 o 
   2  -2   4      598.59      594.97     15.53 o 
   3  -2   4       54.21       47.79      6.37 o 
   4  -2   4       66.40       71.20      9.85 o 
   5  -2   4       30.44       30.00      7.70 o 
  -4  -1   4       15.67       18.66      5.10 o 
  -3  -1   4       52.29       57.25      5.94 o 
  -2  -1   4     1439.67     1438.54     17.79 o 
  -1  -1   4      580.02      618.98     10.37 o 
   0  -1   4      574.40      547.74      9.65 o 
   1  -1   4      220.29      224.62     10.68 o 
   2  -1   4      349.77      360.49     16.78 o 
   3  -1   4      161.64      140.21      9.57 o 
   4  -1   4       77.03       67.81      8.72 o 
   5  -1   4       15.66        0.04      8.05 o 
  -5   0   4        6.49        1.89      6.58 o 
  -4   0   4       40.66       43.98     11.84 o 
  -3   0   4      130.69      128.95     10.92 o 
  -2   0   4      330.48      337.56      8.00 o 
  -1   0   4     2979.95     3048.80     27.10 o 
   0   0   4      209.02      199.09      4.07 o 
   1   0   4     1747.45     1737.31     21.59 o 
   2   0   4      737.22      764.76     25.30 o 
   3   0   4       49.66       56.99      9.83 o 
   4   0   4        0.66       -6.22      5.09 o 
   5   0   4       21.70       29.45     10.46 o 
  -5   1   4        5.64       15.80      6.96 o 
  -4   1   4       14.44       13.81      4.97 o 
  -3   1   4       53.23       63.11      6.20 o 
  -2   1   4     1442.97     1439.49     22.32 o 
  -1   1   4      600.23      588.26      9.87 o 
   0   1   4      571.92      539.30      7.53 o 
   1   1   4      210.73      229.40      5.37 o 
   2   1   4      354.77      354.37     11.73 o 
   3   1   4      161.98      165.78     14.71 o 
   4   1   4       76.73       78.45     13.24 o 
   5   1   4       15.79       20.89     10.02 o 
  -5   2   4       83.79       86.05     26.74 o 
  -4   2   4        9.63        9.85      3.37 o 
  -3   2   4       25.47       29.45      3.31 o 
  -2   2   4      116.88      117.04      8.04 o 
  -1   2   4      355.73      355.94     11.01 o 
   0   2   4      446.86      440.72      9.86 o 
   1   2   4      613.63      584.44     12.23 o 
   2   2   4      594.95      586.81     18.55 o 
   3   2   4       56.71       74.91     10.73 o 
   4   2   4       65.25       50.71     10.86 o 
   5   2   4       30.59       25.77      9.99 o 
  -5   3   4       19.42       35.60      8.61 o 
  -4   3   4      172.02      169.87     15.27 o 
  -3   3   4       14.36       12.37      3.68 o 
  -2   3   4       11.16       14.70      2.55 o 
  -1   3   4      713.23      719.60     12.80 o 
   0   3   4      666.31      669.16     10.93 o 
   1   3   4      345.19      335.14      7.38 o 
   2   3   4      275.25      294.18      8.79 o 
   3   3   4      105.79       89.40      9.98 o 
   4   3   4        3.76        0.45      5.33 o 
   5   3   4        0.52        3.81      7.97 o 
  -5   4   4        3.57       -4.05      5.66 o 
  -4   4   4        2.86        5.84      4.69 o 
  -3   4   4       71.86       86.58      7.92 o 
  -2   4   4      542.37      547.35     18.53 o 
  -1   4   4      289.80      293.47      8.18 o 
   0   4   4      106.02      105.87      2.86 o 
   1   4   4       50.69       59.55      3.58 o 
   2   4   4      214.83      221.81     11.94 o 
   3   4   4       93.84      102.08      7.18 o 
   4   4   4       10.03       16.33      7.80 o 
   5   4   4        2.56       -2.07      7.92 o 
  -5   5   4        6.37       12.79      7.98 o 
  -4   5   4       98.36      115.92     11.05 o 
  -3   5   4       10.28        5.75      3.59 o 
  -2   5   4      187.14      175.38      8.33 o 
  -1   5   4     1299.36     1354.47     14.73 o 
   0   5   4      567.18      556.34      7.48 o 
   1   5   4       43.28       41.29      2.90 o 
   2   5   4       24.02       27.08      4.62 o 
   3   5   4       67.13       58.60      6.21 o 
   4   5   4       16.98       16.50      5.63 o 
  -4   6   4       13.11       12.37      5.58 o 
  -3   6   4      116.43      119.80      9.64 o 
  -2   6   4       21.23       14.05      3.48 o 
  -1   6   4       40.85       46.95      4.59 o 
   0   6   4      947.90      991.71     11.30 o 
   1   6   4        8.33       10.58      1.81 o 
   2   6   4       65.84       73.51      5.22 o 
   3   6   4      172.13      176.22     11.14 o 
   4   6   4        2.22       -1.86      4.19 o 
  -4   7   4       21.05       30.71     12.80 o 
  -3   7   4      149.40      178.63     11.71 o 
  -2   7   4       71.71       75.02      8.10 o 
  -1   7   4      205.48      196.02     11.08 o 
   0   7   4        1.26        1.72      0.98 o 
   1   7   4      199.74      199.90      6.11 o 
   2   7   4       61.11       62.28      6.68 o 
   3   7   4        3.60        3.12      2.64 o 
   4   7   4        6.59        6.18      3.86 o 
  -4   8   4        5.04       -0.55      5.17 o 
  -3   8   4       59.62       64.34      8.33 o 
  -2   8   4       99.26      112.49      8.54 o 
  -1   8   4       31.24       34.45      4.46 o 
   0   8   4       32.57       36.55      2.68 o 
   1   8   4       87.05       88.92      4.33 o 
   2   8   4      122.93      125.37      5.99 o 
   3   8   4       14.40       15.83      3.60 o 
   4   8   4       10.66       11.75      4.07 o 
  -4   9   4        9.17       10.08      5.94 o 
  -3   9   4        1.01        2.22      4.01 o 
  -2   9   4      146.02      160.98     10.40 o 
  -1   9   4        5.94        7.31      2.79 o 
   0   9   4      157.86      163.43      7.54 o 
   1   9   4       17.12       20.84      2.67 o 
   2   9   4        4.88        3.25      2.18 o 
   3   9   4       40.21       38.52      4.76 o 
  -3  10   4        3.65       -2.02      4.37 o 
  -2  10   4       15.72       18.15      5.09 o 
  -1  10   4      144.47      155.78      8.82 o 
   0  10   4      106.36      105.04      7.12 o 
   1  10   4        5.55        1.41      1.88 o 
   2  10   4        1.62        0.31      2.22 o 
   3  10   4        5.54        6.20      3.24 o 
  -3  11   4        9.74        4.27      7.08 o 
  -2  11   4        5.02       -1.71      3.36 o 
  -1  11   4        1.34       -0.68      2.63 o 
   0  11   4       89.96       93.05      7.32 o 
   1  11   4       38.72       36.13      5.09 o 
   2  11   4        3.22        4.32      2.80 o 
   3  11   4        0.90        2.77      2.99 o 
  -2  12   4        8.38        1.96      3.46 o 
  -1  12   4        3.33        2.83      3.10 o 
   0  12   4       63.53       45.79      6.50 o 
   1  12   4        6.42        1.12      2.90 o 
   2  12   4        6.00        9.67      3.80 o 
  -1  13   4        1.53       -1.62      3.15 o 
   0  13   4       19.84       14.91      5.22 o 
   1  13   4       11.52        2.36      3.56 o 
  -2  -7   5       28.58       22.22      5.78 o 
  -3  -6   5       37.11       30.13      6.32 o 
  -2  -6   5       24.50       23.54      5.64 o 
  -1  -6   5      278.62      287.50     14.89 o 
   4  -6   5       17.10       19.41      9.95 o 
  -3  -5   5      176.66      192.49     12.82 o 
  -2  -5   5      288.30      294.13     14.74 o 
  -1  -5   5       39.09       42.29      6.71 o 
   4  -5   5        3.61        4.88      4.91 o 
  -3  -4   5       48.21       51.89      7.89 o 
  -2  -4   5       84.18       76.11      8.46 o 
  -1  -4   5      113.07      118.82      9.12 o 
   0  -4   5       67.41       61.35      3.08 o 
   3  -4   5      133.66      138.49     14.55 o 
   4  -4   5       21.44       19.19      5.83 o 
  -3  -3   5      475.70      506.12     21.25 o 
  -2  -3   5        3.99       -3.00      2.55 o 
  -1  -3   5      946.56      984.98     26.56 o 
   0  -3   5      117.01      116.74      4.61 o 
   1  -3   5      448.67      448.80     11.45 o 
   2  -3   5      170.43      163.65      9.78 o 
   3  -3   5       19.39       13.54      4.24 o 
   4  -3   5        4.76        3.70      4.68 o 
   5  -3   5        3.65        2.08      8.65 o 
  -4  -2   5       34.45       35.62      8.91 o 
  -3  -2   5       18.14       14.65      2.86 o 
  -2  -2   5       34.02       29.27      2.47 o 
  -1  -2   5      611.16      644.80     26.44 o 
   0  -2   5       52.30       50.54      2.99 o 
   1  -2   5      372.08      370.29     14.62 o 
   2  -2   5        7.03        0.48      2.68 o 
   3  -2   5       43.90       54.04     10.53 o 
   4  -2   5       33.92       39.12      6.77 o 
   5  -2   5        0.18       -3.03      7.13 o 
  -4  -1   5      130.08      132.06     13.23 o 
  -3  -1   5       59.50       51.08      6.37 o 
  -2  -1   5      232.10      236.65      6.99 o 
  -1  -1   5      246.69      230.91      6.58 o 
   0  -1   5      483.13      457.03      7.20 o 
   1  -1   5      234.73      240.55     18.16 o 
   2  -1   5      454.29      477.03     20.29 o 
   3  -1   5      187.40      180.25     15.88 o 
   4  -1   5      121.99      126.01     15.82 o 
   5  -1   5        4.75       17.15     10.10 o 
  -4   0   5        0.38        1.85      4.74 o 
  -3   0   5       60.52       62.79      5.11 o 
  -2   0   5      354.60      350.13      8.11 o 
  -1   0   5      858.63      906.64     10.90 o 
   0   0   5       55.97       53.00      2.38 o 
   1   0   5      220.74      245.87      7.16 o 
   2   0   5       75.21       81.64      9.68 o 
   3   0   5      200.48      199.32     16.31 o 
   4   0   5       80.98       75.74     12.42 o 
   5   0   5        1.71       -7.18      6.15 o 
  -5   1   5       39.50       29.79      8.96 o 
  -4   1   5      131.44      138.24     10.19 o 
  -3   1   5       55.44       55.03      5.80 o 
  -2   1   5      227.62      239.28      7.97 o 
  -1   1   5      240.66      239.47      5.25 o 
   0   1   5      485.55      458.76      7.40 o 
   1   1   5      233.38      234.30      5.97 o 
   2   1   5      461.38      488.31     14.36 o 
   3   1   5      183.18      148.68     14.62 o 
   4   1   5      122.81      115.77     15.71 o 
   5   1   5        4.84        2.70      8.22 o 
  -5   2   5       13.42        8.09      6.09 o 
  -4   2   5       34.72       36.57      6.30 o 
  -3   2   5       18.09       19.00      5.83 o 
  -2   2   5       33.30       32.32      3.84 o 
  -1   2   5      613.11      628.35     11.01 o 
   0   2   5       49.44       54.63      2.66 o 
   1   2   5      366.84      384.13      8.45 o 
   2   2   5        8.24       11.59      2.94 o 
   3   2   5       44.87       51.82      9.65 o 
   4   2   5       33.36       54.57     11.49 o 
   5   2   5        0.18        6.61      8.66 o 
  -5   3   5        1.64        4.86      6.06 o 
  -4   3   5       40.73       42.10      9.29 o 
  -3   3   5      473.14      447.00     34.69 o 
  -2   3   5        2.84        6.04      1.69 o 
  -1   3   5      954.89      939.69     15.20 o 
   0   3   5      120.72      123.66      5.33 o 
   1   3   5      447.40      453.85      8.37 o 
   2   3   5      165.28      174.56      8.54 o 
   3   3   5       19.15       13.66      4.25 o 
   4   3   5        4.94        7.68      6.31 o 
   5   3   5        3.66       10.66      8.20 o 
  -5   4   5       23.21       24.89      7.59 o 
  -4   4   5       34.47       40.26      7.11 o 
  -3   4   5       48.43       38.95      6.98 o 
  -2   4   5       83.55       89.94      6.33 o 
  -1   4   5      111.49      112.45      5.12 o 
   0   4   5       65.98       61.84      2.96 o 
   1   4   5      397.95      394.64      7.02 o 
   2   4   5       16.73       21.29      4.43 o 
   3   4   5      137.02      130.48     19.55 o 
   4   4   5       22.07       18.05      7.90 o 
  -5   5   5       47.19       62.37     19.56 o 
  -4   5   5        7.14       12.80      5.37 o 
  -3   5   5      181.75      198.22     10.89 o 
  -2   5   5      287.76      287.58     10.60 o 
  -1   5   5       42.27       39.22      3.81 o 
   0   5   5      457.87      479.84      7.03 o 
   1   5   5      131.70      144.76      4.43 o 
   2   5   5       42.43       37.13      3.96 o 
   3   5   5      115.02      120.18      7.91 o 
   4   5   5        3.71        9.40      6.67 o 
  -4   6   5       31.22       36.86      7.62 o 
  -3   6   5       37.13       36.06      6.38 o 
  -2   6   5       24.69       25.95      7.84 o 
  -1   6   5      277.34      269.89      8.92 o 
   0   6   5       28.13       26.62      2.28 o 
   1   6   5       19.59       20.73      2.36 o 
   2   6   5       13.21       16.57      3.07 o 
   3   6   5       50.65       59.59      7.74 o 
   4   6   5       17.87       23.29      5.45 o 
  -4   7   5       26.35       23.45      6.84 o 
  -3   7   5       10.32       16.11      5.16 o 
  -2   7   5       27.60       27.79      4.61 o 
  -1   7   5      150.25      132.65      6.88 o 
   0   7   5      278.12      285.43      8.96 o 
   1   7   5      157.95      154.83      5.16 o 
   2   7   5        0.22        3.23      2.05 o 
   3   7   5        9.35        7.56      3.03 o 
   4   7   5       26.02       18.92      4.60 o 
  -4   8   5       21.01        5.41      5.58 o 
  -3   8   5        2.41        2.56      3.92 o 
  -2   8   5       44.56       38.84      5.74 o 
  -1   8   5       16.29       16.97      3.43 o 
   0   8   5       63.09       69.70      5.64 o 
   1   8   5      152.44      153.93      5.35 o 
   2   8   5       53.66       45.85      4.29 o 
   3   8   5       21.49       20.43      3.89 o 
   4   8   5       17.68       17.39      4.53 o 
  -4   9   5        0.59        1.53      5.48 o 
  -3   9   5       41.87       28.38      6.25 o 
  -2   9   5      155.46      150.28     10.35 o 
  -1   9   5      183.90      184.07      8.85 o 
   0   9   5       37.25       40.66      4.79 o 
   1   9   5        6.55        6.75      2.34 o 
   2   9   5       44.84       56.82      5.37 o 
   3   9   5        0.24       -0.84      2.45 o 
  -3  10   5        8.03       17.05      5.51 o 
  -2  10   5       15.13       18.71      5.02 o 
  -1  10   5       14.91        8.51      5.82 o 
   0  10   5        3.47        3.77      2.45 o 
   1  10   5       78.24       75.22     17.39 o 
   2  10   5       37.75       28.40      4.38 o 
   3  10   5       12.61       13.73      3.83 o 
  -3  11   5       84.34       82.58     10.13 o 
  -2  11   5       49.74       50.81     14.73 o 
  -1  11   5       69.04       64.08      7.21 o 
   0  11   5       38.76       32.98      5.16 o 
   1  11   5      107.55      117.04      8.77 o 
   2  11   5        2.30        4.61      3.41 o 
  -2  12   5       21.68       24.80      5.85 o 
  -1  12   5       15.58       19.10      5.23 o 
   0  12   5       58.00       61.23      6.93 o 
   1  12   5       10.62       14.29      3.97 o 
   2  12   5        6.39        2.08      3.26 o 
  -1  13   5       19.08       15.28      4.78 o 
   0  13   5        1.32       -0.74      3.23 o 
  -2  -8   6       13.65        9.34      4.89 o 
  -2  -7   6       92.36      101.64     11.07 o 
   4  -7   6       14.55       -0.64      5.15 o 
  -3  -6   6       24.61       18.51      5.83 o 
  -2  -6   6       18.09       13.29      4.88 o 
  -1  -6   6       77.52       81.80      9.41 o 
   4  -6   6       11.97       11.10      6.63 o 
  -3  -5   6       85.56       74.93      9.85 o 
  -2  -5   6       62.08       70.85      8.90 o 
  -1  -5   6      188.75      194.05     12.38 o 
   0  -5   6      325.06      325.27      7.64 o 
   3  -5   6       64.49       51.24      7.49 o 
   4  -5   6       30.47       22.32      6.31 o 
  -3  -4   6       11.03       20.58      5.96 o 
  -2  -4   6       14.20        9.90      4.45 o 
  -1  -4   6       21.45       14.41      4.51 o 
   0  -4   6       37.61       34.90      7.14 o 
   1  -4   6       17.72       23.79      3.75 o 
   2  -4   6       77.41       64.14     17.54 o 
   3  -4   6       48.07       47.42      6.71 o 
   4  -4   6       11.44        7.50      4.68 o 
  -4  -3   6       95.43       80.15     11.38 o 
  -3  -3   6       24.87       17.55      6.12 o 
  -2  -3   6      162.70      165.98     12.07 o 
  -1  -3   6      711.54      693.24     23.51 o 
   0  -3   6      150.33      140.89      5.24 o 
   1  -3   6       58.08       66.90      5.52 o 
   2  -3   6      151.99      152.17     15.30 o 
   3  -3   6      137.20      127.75      9.93 o 
   4  -3   6        5.50        0.87      4.27 o 
  -4  -2   6       15.91       15.89      6.89 o 
  -3  -2   6       46.09       41.81      8.69 o 
  -2  -2   6      392.96      413.39     10.52 o 
  -1  -2   6      373.95      370.53     16.07 o 
   0  -2   6       97.97       99.69      4.33 o 
   1  -2   6       10.66        8.78      4.12 o 
   2  -2   6       44.42       45.86      7.93 o 
   3  -2   6        5.24        8.03      5.89 o 
   4  -2   6       68.27       65.03     12.80 o 
  -4  -1   6       25.84       26.09      8.44 o 
  -3  -1   6      236.76      222.70     10.07 o 
  -2  -1   6     1580.26     1583.54     18.80 o 
  -1  -1   6       30.19       28.37      1.69 o 
   0  -1   6      473.30      474.22      7.88 o 
   1  -1   6       97.19       93.37      4.52 o 
   2  -1   6       39.36       31.89      6.78 o 
   3  -1   6      116.69      130.48     14.59 o 
   4  -1   6       34.86       54.02     12.57 o 
  -4   0   6       16.51       11.11      5.42 o 
  -3   0   6       11.90       10.12      2.68 o 
  -2   0   6      129.81      131.53      5.02 o 
  -1   0   6      256.30      266.69      5.34 o 
   0   0   6     1121.25     1125.99     13.67 o 
   1   0   6      103.40      105.61      4.58 o 
   2   0   6      267.75      276.95     15.29 o 
   3   0   6       94.41       84.56     12.14 o 
   4   0   6       49.04       72.28     13.60 o 
  -5   1   6        1.25        4.97     11.69 o 
  -4   1   6       26.50       32.94      5.12 o 
  -3   1   6      236.57      219.08      8.20 o 
  -2   1   6     1575.33     1612.97     20.67 o 
  -1   1   6       31.98       33.60      2.30 o 
   0   1   6      480.57      469.20      8.02 o 
   1   1   6      100.85       91.88      4.28 o 
   2   1   6       36.00       33.19      4.85 o 
   3   1   6      113.98      102.57     12.70 o 
   4   1   6       35.87       14.14      7.48 o 
  -5   2   6        0.98        1.66      7.49 o 
  -4   2   6       15.93        7.26      4.17 o 
  -3   2   6       46.76       42.70      5.38 o 
  -2   2   6      392.05      402.99     13.07 o 
  -1   2   6      374.52      377.29     13.51 o 
   0   2   6       96.15       99.87      3.71 o 
   1   2   6        9.96        8.69      3.02 o 
   2   2   6       43.46       57.56      5.99 o 
   3   2   6        4.99        4.63      4.92 o 
   4   2   6       69.71       67.75     12.77 o 
  -5   3   6       11.32        8.90      6.56 o 
  -4   3   6       93.92       94.02      9.54 o 
  -3   3   6       22.39       26.11      6.27 o 
  -2   3   6      164.50      166.96      7.30 o 
  -1   3   6      706.63      746.08     13.23 o 
   0   3   6      144.80      134.43      4.54 o 
   1   3   6       63.08       65.05      7.23 o 
   2   3   6      151.45      155.01      8.51 o 
   3   3   6      139.04      121.70      9.72 o 
   4   3   6        5.12        4.31      5.98 o 
  -5   4   6       40.74       36.15      8.70 o 
  -4   4   6       87.17       87.35     29.46 o 
  -3   4   6       10.74        7.36      3.48 o 
  -2   4   6       14.20       12.58      2.85 o 
  -1   4   6       21.29       15.83      3.04 o 
   0   4   6       37.00       40.30      4.17 o 
   1   4   6       18.77       22.82      2.59 o 
   2   4   6       76.49       71.66      6.57 o 
   3   4   6       48.97       48.09     22.54 o 
   4   4   6       11.09        2.63      6.64 o 
  -4   5   6       12.48        4.17      4.73 o 
  -3   5   6       82.87       81.73      8.00 o 
  -2   5   6       63.50       65.23      5.79 o 
  -1   5   6      184.08      197.43      7.25 o 
   0   5   6      316.34      313.68      6.77 o 
   1   5   6       28.58       25.25      2.85 o 
   2   5   6      286.05      263.81      8.91 o 
   3   5   6       66.26       61.80      7.55 o 
   4   5   6       30.68       32.45      9.57 o 
  -4   6   6       48.33       50.59      8.34 o 
  -3   6   6       24.14       27.15      5.65 o 
  -2   6   6       17.91       18.74      5.42 o 
  -1   6   6       77.16       88.30      5.74 o 
   0   6   6       24.78       34.44      3.75 o 
   1   6   6        0.68        2.55      1.49 o 
   2   6   6       49.53       38.96      4.29 o 
   3   6   6       47.42       41.34      5.53 o 
   4   6   6       12.11       14.60      5.47 o 
  -4   7   6       69.71       75.37     24.85 o 
  -3   7   6        6.42        1.43      7.05 o 
  -2   7   6       96.71      102.30      7.81 o 
  -1   7   6       60.47       62.14      5.36 o 
   0   7   6      109.37      124.23      7.73 o 
   1   7   6      177.75      177.73      8.68 o 
   2   7   6       32.88       34.23      3.83 o 
   3   7   6       49.61       42.63      5.68 o 
   4   7   6       14.07        4.61      4.70 o 
  -4   8   6        0.07        3.79      5.53 o 
  -3   8   6       24.77       22.40      5.72 o 
  -2   8   6       13.47        8.92      5.68 o 
  -1   8   6       44.06       59.10      5.70 o 
   0   8   6      202.85      216.08      8.56 o 
   1   8   6        7.74        8.10      4.39 o 
   2   8   6       29.41       30.21      4.64 o 
   3   8   6        9.33        4.85      2.99 o 
  -3   9   6        0.23        4.41      4.08 o 
  -2   9   6       31.90       40.19      6.00 o 
  -1   9   6       17.10       19.54      8.69 o 
   0   9   6       67.86       65.42      5.89 o 
   1   9   6       39.41       30.51      4.56 o 
   2   9   6      106.28      103.43      6.87 o 
   3   9   6       12.72       15.76      3.85 o 
  -3  10   6        5.65        4.07      4.73 o 
  -2  10   6       32.85       37.12      6.14 o 
  -1  10   6        0.23        1.37      2.68 o 
   0  10   6       90.87      102.94     15.92 o 
   1  10   6       96.45      103.66      7.57 o 
   2  10   6        6.81       18.78      4.51 o 
   3  10   6        1.03        0.94      3.53 o 
  -2  11   6       15.49       10.68      4.61 o 
  -1  11   6       13.07       13.04      4.33 o 
   0  11   6       82.83       81.43      7.31 o 
   1  11   6       58.72       56.48      9.11 o 
   2  11   6        0.23        2.20      3.96 o 
  -2  12   6        7.57       -1.06      3.43 o 
  -1  12   6       12.70       17.99      4.85 o 
   0  12   6        9.85        9.99      4.32 o 
   1  12   6       23.11       17.67      6.65 o 
  -2  -8   7       11.85        9.41      6.45 o 
  -3  -7   7       26.32       36.26      8.59 o 
  -2  -7   7       71.37       72.39     10.17 o 
  -1  -7   7      286.56      275.10     16.88 o 
   3  -7   7       36.48       25.56      6.47 o 
  -3  -6   7       16.93        8.55      4.56 o 
  -2  -6   7       32.81       27.69      6.77 o 
  -1  -6   7      102.05      103.13     11.19 o 
   1  -6   7       51.96       57.45      5.68 o 
   2  -6   7       79.87       74.65      7.49 o 
   3  -6   7       27.14       31.39      6.26 o 
   4  -6   7       10.75        4.25      5.86 o 
  -3  -5   7       78.92       76.41     10.63 o 
  -2  -5   7       46.48       38.74      7.57 o 
  -1  -5   7       87.83      112.88     10.96 o 
   0  -5   7      463.97      451.39     20.05 o 
   1  -5   7       22.38       27.23      6.20 o 
   2  -5   7      108.25      104.36      8.30 o 
   3  -5   7       62.02       58.86      7.60 o 
   4  -5   7       50.89       33.58      7.00 o 
  -4  -4   7       20.50        6.07      6.91 o 
  -3  -4   7        2.99        5.37      5.05 o 
  -2  -4   7       44.60       48.40      8.49 o 
  -1  -4   7      130.34      137.84     11.67 o 
   0  -4   7       32.36       37.59      3.41 o 
   1  -4   7      127.85      130.46      9.72 o 
   2  -4   7       60.50       60.57      6.74 o 
   3  -4   7        6.47        3.90      5.20 o 
   4  -4   7       25.07       36.91      7.67 o 
  -4  -3   7       79.39       63.22     11.40 o 
  -3  -3   7       73.98       79.11     10.90 o 
  -2  -3   7       88.21      104.98     11.33 o 
  -1  -3   7       65.74       63.81      8.49 o 
   0  -3   7      256.93      247.44      7.25 o 
   1  -3   7      170.00      180.47     10.93 o 
   2  -3   7       74.20       74.09     10.28 o 
   3  -3   7       16.15       10.80      6.27 o 
   4  -3   7       41.77       47.02     11.32 o 
  -4  -2   7       47.92       56.05     11.90 o 
  -3  -2   7      280.99      283.39     18.32 o 
  -2  -2   7       99.09       88.37     10.69 o 
  -1  -2   7      129.33      130.51      9.08 o 
   0  -2   7       17.69       20.53      2.46 o 
   1  -2   7      241.63      261.08      9.27 o 
   2  -2   7       24.82       24.62      6.67 o 
   3  -2   7       76.60       89.76     13.39 o 
   4  -2   7        1.09       -0.29      6.94 o 
  -4  -1   7       13.81       18.18      8.07 o 
  -3  -1   7      331.32      343.66     20.41 o 
  -2  -1   7       55.30       61.79      3.27 o 
  -1  -1   7      566.88      579.97      8.36 o 
   0  -1   7       42.64       44.48      2.84 o 
   1  -1   7      573.10      604.26     11.69 o 
   2  -1   7       88.75      103.93     11.13 o 
   3  -1   7       64.34       59.09     11.30 o 
   4  -1   7       11.29        8.93      7.39 o 
  -5   0   7        2.01       -2.88     10.16 o 
  -4   0   7        0.60        0.30      7.03 o 
  -3   0   7       52.57       44.37      6.02 o 
  -2   0   7      561.79      573.49     14.17 o 
  -1   0   7      547.17      553.82     11.27 o 
   0   0   7      813.20      833.85     15.23 o 
   1   0   7      359.84      410.37     12.74 o 
   2   0   7        5.33        5.76      4.18 o 
   3   0   7       82.40       70.82     11.68 o 
   4   0   7        2.89        4.80      6.38 o 
  -5   1   7        9.23       -2.37     11.12 o 
  -4   1   7       14.94       11.34      8.56 o 
  -3   1   7      331.81      332.33      9.94 o 
  -2   1   7       56.99       55.60      3.88 o 
  -1   1   7      574.95      568.84     12.13 o 
   0   1   7       40.11       42.01      3.78 o 
   1   1   7      568.51      598.27     11.21 o 
   2   1   7       91.57       89.49      7.56 o 
   3   1   7       64.86       87.35     12.59 o 
   4   1   7       11.15        9.95      7.22 o 
  -5   2   7        8.53       14.44     14.60 o 
  -4   2   7       49.03       53.51      6.40 o 
  -3   2   7      279.56      283.09     10.75 o 
  -2   2   7      100.41      104.71      5.13 o 
  -1   2   7      130.54      120.80      4.41 o 
   0   2   7       17.62       19.97      2.34 o 
   1   2   7      242.79      256.16      7.09 o 
   2   2   7       24.49       30.29      4.93 o 
   3   2   7       76.10       72.43     11.73 o 
   4   2   7        1.21       -3.63      5.44 o 
  -5   3   7       18.49       26.79     17.35 o 
  -4   3   7       77.51       95.10      9.24 o 
  -3   3   7       77.85       75.65      9.80 o 
  -2   3   7       91.70       87.33      5.79 o 
  -1   3   7       66.90       65.45      5.10 o 
   0   3   7      257.38      251.93      6.61 o 
   1   3   7      164.11      170.89      5.80 o 
   2   3   7       76.73       67.84      6.81 o 
   3   3   7       15.69       24.17      7.99 o 
   4   3   7       41.15       42.05     11.13 o 
  -4   4   7       19.79       15.11      5.32 o 
  -3   4   7        3.04        1.99      4.02 o 
  -2   4   7       43.95       49.74      5.04 o 
  -1   4   7      129.65      138.16      5.83 o 
   0   4   7       32.48       39.72      5.44 o 
   1   4   7      126.88      132.92      7.75 o 
   2   4   7       59.50       47.88     10.16 o 
   3   4   7        6.20        2.10      5.54 o 
   4   4   7       25.02       33.71     10.07 o 
  -4   5   7       35.26       47.23      7.86 o 
  -3   5   7       76.92       71.39     13.20 o 
  -2   5   7       44.37       39.00      4.83 o 
  -1   5   7       92.17       93.86      5.60 o 
   0   5   7      470.08      470.86     11.06 o 
   1   5   7       20.84       21.28      3.98 o 
   2   5   7      103.95      108.86      8.20 o 
   3   5   7       59.77       58.20      7.64 o 
   4   5   7       51.63       58.19     12.06 o 
  -4   6   7        7.17        7.65      5.54 o 
  -3   6   7       17.37       21.58      5.28 o 
  -2   6   7       32.08       31.89      6.90 o 
  -1   6   7      101.25       86.63      5.86 o 
   0   6   7       47.23       44.41      6.33 o 
   1   6   7       51.48       53.15      7.79 o 
   2   6   7       78.90       82.26      7.25 o 
   3   6   7       27.02       23.59      5.44 o 
   4   6   7       11.08       11.59      8.37 o 
  -4   7   7        8.03        8.29      5.36 o 
  -3   7   7       27.42       29.20      5.89 o 
  -2   7   7       69.59       80.84      7.29 o 
  -1   7   7      290.44      308.27     10.52 o 
   0   7   7       50.99       55.80      5.05 o 
   1   7   7       55.08       56.44     10.13 o 
   2   7   7        0.72        3.19      2.22 o 
   3   7   7       36.70       35.83     11.94 o 
  -4   8   7       39.32       24.07      6.92 o 
  -3   8   7       17.19       21.70      5.74 o 
  -2   8   7       11.85        7.85      3.48 o 
  -1   8   7       65.82       64.21      6.09 o 
   0   8   7       89.38       87.60      6.40 o 
   1   8   7      142.01      133.65      7.62 o 
   2   8   7       41.52       34.98      4.72 o 
   3   8   7        1.86       -1.14      2.91 o 
  -3   9   7       33.79       43.53      7.35 o 
  -2   9   7       54.00       56.77     14.47 o 
  -1   9   7      201.20      203.37     10.50 o 
   0   9   7       82.88       91.66      6.93 o 
   1   9   7       80.87       83.77      6.90 o 
   2   9   7       44.96       51.59      6.49 o 
   3   9   7        1.38       -0.21      3.14 o 
  -3  10   7        9.70        7.54      7.36 o 
  -2  10   7       59.07       66.05     11.65 o 
  -1  10   7       42.86       43.34      5.86 o 
   0  10   7       10.44        4.56      5.69 o 
   1  10   7        3.69        5.57      2.99 o 
   2  10   7        7.85        6.21      3.68 o 
  -2  11   7       28.22       22.92      5.45 o 
  -1  11   7       17.00       15.97      4.43 o 
   0  11   7       26.71       21.29     10.87 o 
   1  11   7        3.65        3.43      3.06 o 
   2  11   7       14.03       16.56      4.70 o 
  -1  12   7        6.27       10.94      9.92 o 
   0  12   7        1.74       -2.38      3.30 o 
   1  12   7        1.21       -0.06      2.95 o 
  -3  -8   8       21.39       25.01      8.76 o 
  -2  -8   8        6.35        2.51      6.25 o 
  -3  -7   8        3.24        8.46      6.47 o 
  -2  -7   8       12.21        4.03      5.89 o 
  -1  -7   8       49.10       44.29      9.26 o 
   3  -7   8       11.95        9.15      5.20 o 
  -3  -6   8       21.75       19.88      7.54 o 
  -2  -6   8       23.13       34.62      8.35 o 
  -1  -6   8       29.80       23.73      6.85 o 
   2  -6   8       68.95       49.31      6.83 o 
   3  -6   8       24.92       29.46      6.69 o 
  -3  -5   8       29.59       31.27      8.20 o 
  -2  -5   8       68.81       67.50      9.93 o 
  -1  -5   8       42.40       32.20      7.08 o 
   0  -5   8      106.52       80.53     10.44 o 
   1  -5   8      138.66      138.56     11.04 o 
   2  -5   8       28.32       36.02     11.63 o 
   3  -5   8       18.19       31.36      6.10 o 
   4  -5   8        1.89       -7.06      6.71 o 
  -4  -4   8        1.40        0.83      6.08 o 
  -3  -4   8       28.73       17.87      7.36 o 
  -2  -4   8       31.69       25.01      7.09 o 
  -1  -4   8      133.70      133.38     12.31 o 
   0  -4   8       82.30       92.32     10.32 o 
   1  -4   8       38.39       40.65      6.97 o 
   2  -4   8      131.37      139.59     13.67 o 
   3  -4   8        0.79        4.99      6.57 o 
   4  -4   8       16.43       24.44      9.90 o 
  -4  -3   8       14.99       10.31      7.69 o 
  -3  -3   8       61.52       60.15     10.64 o 
  -2  -3   8      213.92      209.34     15.23 o 
  -1  -3   8       61.99       80.95      9.91 o 
   0  -3   8      214.08      236.21      7.34 o 
   1  -3   8       92.68       93.28      8.83 o 
   2  -3   8       33.04       25.83      7.57 o 
   3  -3   8       21.22       21.45      8.71 o 
   4  -3   8        5.76       -0.44      8.45 o 
  -4  -2   8       57.85       42.74     11.04 o 
  -3  -2   8        6.35        4.93      5.66 o 
  -2  -2   8       59.27       50.96      9.43 o 
  -1  -2   8      205.26      196.34     13.49 o 
   0  -2   8      276.25      282.63      6.63 o 
   1  -2   8       61.04       68.35      8.30 o 
   2  -2   8       47.15       47.63      8.88 o 
   3  -2   8       12.03       26.81      8.32 o 
   4  -2   8        1.69        3.51      7.30 o 
  -4  -1   8       94.30      114.22     16.44 o 
  -3  -1   8      604.71      590.29     28.30 o 
  -2  -1   8      172.23      147.48     14.16 o 
  -1  -1   8       87.39      103.61      6.46 o 
   0  -1   8      267.85      277.91      7.87 o 
   1  -1   8      105.46      108.92      5.48 o 
   2  -1   8       97.76      126.13     12.38 o 
   3  -1   8       28.98       19.26      7.69 o 
   4  -1   8       15.40       16.50      8.34 o 
  -5   0   8       25.34       36.01     13.24 o 
  -4   0   8        7.38       -1.08      7.76 o 
  -3   0   8      283.91      272.67     19.83 o 
  -2   0   8      240.01      249.70      7.83 o 
  -1   0   8       15.54       13.24      2.34 o 
   0   0   8       74.64       80.17      7.06 o 
   1   0   8      192.95      200.98      6.75 o 
   2   0   8        6.60        2.94      3.34 o 
   3   0   8       16.65       12.33      6.64 o 
   4   0   8        5.41       -6.05      5.95 o 
  -4   1   8       96.50      131.27     18.34 o 
  -3   1   8      595.81      610.75     18.54 o 
  -2   1   8      172.89      171.18      5.94 o 
  -1   1   8       92.81       86.31      5.00 o 
   0   1   8      272.73      274.76      6.82 o 
   1   1   8      101.56      103.43      5.23 o 
   2   1   8       96.41      114.86      8.70 o 
   3   1   8       29.06       29.10      8.06 o 
   4   1   8       15.77       10.74      7.74 o 
  -4   2   8       59.52       69.76     15.73 o 
  -3   2   8        7.10        3.87      2.71 o 
  -2   2   8       57.63       57.76      4.22 o 
  -1   2   8      202.83      218.74      6.84 o 
   0   2   8      277.97      290.44      7.18 o 
   1   2   8       61.43       59.22      4.15 o 
   2   2   8       47.38       47.97      6.23 o 
   3   2   8       12.17        1.76      5.28 o 
   4   2   8        1.62        8.79      8.02 o 
  -4   3   8       14.67       14.16      7.08 o 
  -3   3   8       59.64       54.94      5.50 o 
  -2   3   8      210.84      217.07      8.51 o 
  -1   3   8       65.55       59.29      8.20 o 
   0   3   8      216.97      231.00      9.25 o 
   1   3   8       92.55      104.16      5.14 o 
   2   3   8       31.25       37.89     10.35 o 
   3   3   8       20.92       14.99      8.43 o 
   4   3   8        6.16        2.87      6.46 o 
  -4   4   8        1.55        3.03      4.41 o 
  -3   4   8       29.81       26.40      4.65 o 
  -2   4   8       31.42       30.41      4.25 o 
  -1   4   8      135.30      145.92      6.60 o 
   0   4   8       82.57       82.63      6.48 o 
   1   4   8       38.04       33.29      9.51 o 
   2   4   8      131.71      121.59     11.99 o 
   3   4   8        0.75        3.04      3.92 o 
   4   4   8       16.43       11.35      7.81 o 
  -4   5   8       21.83       17.49      6.04 o 
  -3   5   8       28.94       30.21      7.01 o 
  -2   5   8       72.28       79.01      6.39 o 
  -1   5   8       42.83       45.00      4.49 o 
   0   5   8      104.61      102.17      6.55 o 
   1   5   8      138.18      150.76      7.49 o 
   2   5   8       26.69       26.82      4.94 o 
   3   5   8       19.05       25.32      5.65 o 
   4   5   8        1.73        3.97      6.93 o 
  -4   6   8       29.95       33.52      7.08 o 
  -3   6   8       21.34       25.14      5.41 o 
  -2   6   8       24.14       23.94      4.46 o 
  -1   6   8       30.44       33.74      5.02 o 
   0   6   8       46.88       56.15      4.49 o 
   1   6   8      117.60      125.03      7.60 o 
   2   6   8       69.09       66.40      6.94 o 
   3   6   8       25.10       15.95      4.82 o 
  -4   7   8        2.54       -0.63      6.02 o 
  -3   7   8        3.38        1.74      4.57 o 
  -2   7   8       11.38        9.30      3.58 o 
  -1   7   8       51.30       59.31     12.87 o 
   0   7   8      178.78      186.19     12.01 o 
   1   7   8       17.05       17.44      3.70 o 
   2   7   8       59.08       58.85      6.64 o 
   3   7   8       11.86        3.89      3.79 o 
  -3   8   8       21.02       13.25      8.85 o 
  -2   8   8        6.02        2.96      3.26 o 
  -1   8   8       37.32       44.11      5.98 o 
   0   8   8       64.46       74.37      6.28 o 
   1   8   8       46.99       50.29      5.82 o 
   2   8   8        1.67        1.57      2.81 o 
   3   8   8        4.86        7.35      4.36 o 
  -3   9   8       18.10       17.27      5.71 o 
  -2   9   8       35.56       33.75      6.09 o 
  -1   9   8       53.07       46.54      6.07 o 
   0   9   8      109.15       92.04      7.18 o 
   1   9   8       44.88       46.45      5.76 o 
   2   9   8       13.11       15.76      4.44 o 
  -2  10   8       43.24       46.73      7.10 o 
  -1  10   8        2.73        1.61      3.11 o 
   0  10   8       25.24       25.53      4.62 o 
   1  10   8        4.24        5.94      3.19 o 
   2  10   8       23.58       15.35      4.69 o 
  -2  11   8       27.22       30.28      6.14 o 
  -1  11   8        1.50       -0.39      2.78 o 
   0  11   8        9.65       16.38      4.23 o 
   1  11   8        1.24       -2.70      2.90 o 
   0  12   8       14.51        8.00      4.22 o 
  -3  -8   9       11.46        4.14      6.97 o 
  -2  -8   9        1.96       -4.56      5.55 o 
  -3  -7   9        3.08       11.39      7.06 o 
  -2  -7   9        2.16       -7.94      5.41 o 
  -1  -7   9      126.84      131.76     14.83 o 
  -3  -6   9       10.71        8.43      7.09 o 
  -2  -6   9       20.59       15.79      7.48 o 
  -1  -6   9       58.57       47.46      9.88 o 
   3  -6   9        4.45        5.14      7.97 o 
  -4  -5   9        1.54       10.13      7.79 o 
  -3  -5   9       13.29       17.14      7.41 o 
  -2  -5   9       52.34       51.69     10.01 o 
  -1  -5   9       41.18       39.27      8.23 o 
   0  -5   9      172.25      174.95     14.77 o 
   2  -5   9       23.52       18.16      7.72 o 
   3  -5   9       17.89       25.19      9.35 o 
  -4  -4   9       21.53       21.58      9.12 o 
  -3  -4   9        5.86       -2.18      5.49 o 
  -2  -4   9       67.40       68.56     11.13 o 
  -1  -4   9       16.21       13.98      5.98 o 
   0  -4   9      113.03      106.51     11.60 o 
   1  -4   9      130.98      138.57     10.98 o 
   2  -4   9       58.38       43.53      9.32 o 
   3  -4   9        6.87        7.63      7.41 o 
   4  -4   9        1.28       12.62      8.69 o 
  -4  -3   9        0.26        3.40      7.68 o 
  -3  -3   9      117.59      129.98     15.29 o 
  -2  -3   9      195.10      185.37     15.68 o 
  -1  -3   9      128.42      119.74     12.36 o 
   0  -3   9       29.54       32.46      6.74 o 
   1  -3   9       59.82       65.43      6.01 o 
   2  -3   9      139.10      139.59     13.77 o 
   3  -3   9       23.26       37.08     10.16 o 
   4  -3   9        2.57        2.04      7.74 o 
  -4  -2   9       54.70       65.87     13.52 o 
  -3  -2   9       50.77       54.41     11.04 o 
  -2  -2   9       69.26       46.60      9.44 o 
  -1  -2   9      254.76      278.39     16.64 o 
   0  -2   9        1.02        2.23      2.08 o 
   1  -2   9       59.47       66.48      5.90 o 
   2  -2   9       28.83       26.03      7.52 o 
   3  -2   9        5.62       -2.52      5.55 o 
   4  -2   9       10.66        8.42      8.27 o 
  -4  -1   9       23.57       33.09     10.96 o 
  -3  -1   9      362.26      366.69     23.66 o 
  -2  -1   9      193.96      202.21     15.74 o 
  -1  -1   9      114.76       80.92     10.67 o 
   0  -1   9        7.80        7.30      3.23 o 
   1  -1   9      172.13      177.73      8.49 o 
   2  -1   9       10.86       14.04      6.39 o 
   3  -1   9        3.35        1.25      5.97 o 
   4  -1   9        6.80       -3.72      7.18 o 
  -4   0   9       45.03       36.61     11.36 o 
  -3   0   9      164.10      151.79     17.16 o 
  -2   0   9      155.40      160.65     15.80 o 
  -1   0   9        3.81        2.65      1.29 o 
   0   0   9       21.60       25.41      2.79 o 
   1   0   9        0.08       -0.93      1.53 o 
   2   0   9       67.28       76.32      7.86 o 
   3   0   9       35.91       46.54     10.19 o 
   4   0   9        2.21       -5.10      6.93 o 
  -4   1   9       24.04       16.94     10.44 o 
  -3   1   9      360.33      347.63     23.57 o 
  -2   1   9      198.87      202.06      6.60 o 
  -1   1   9      109.44      118.04     10.40 o 
   0   1   9        8.98       10.84      2.07 o 
   1   1   9      169.48      196.81     10.79 o 
   2   1   9       11.79        9.52      3.93 o 
   3   1   9        3.01        2.04      6.07 o 
   4   1   9        6.48        4.59      7.33 o 
  -4   2   9       53.35       49.59     14.38 o 
  -3   2   9       51.75       48.19      7.56 o 
  -2   2   9       66.39       68.33      4.63 o 
  -1   2   9      255.20      269.38     21.64 o 
   0   2   9        0.90        2.48      1.48 o 
   1   2   9       60.39       60.97      4.43 o 
   2   2   9       28.62       22.29      4.56 o 
   3   2   9        5.66        2.25      4.11 o 
   4   2   9       10.71       14.59      8.99 o 
  -4   3   9        0.20       -8.34      8.84 o 
  -3   3   9      119.89      122.27      7.19 o 
  -2   3   9      190.02      188.02     10.04 o 
  -1   3   9      127.87      124.18      5.30 o 
   0   3   9       32.28       31.90      3.32 o 
   1   3   9       62.53       59.76      5.35 o 
   2   3   9      139.16      120.79      9.15 o 
   3   3   9       22.93       19.21     16.92 o 
   4   3   9        2.33        5.59      7.28 o 
  -4   4   9       22.01       26.89      5.79 o 
  -3   4   9        5.43        3.55      2.80 o 
  -2   4   9       67.11       70.23      5.27 o 
  -1   4   9       15.12       19.06      2.89 o 
   0   4   9      111.83      109.70      8.73 o 
   1   4   9      132.47      142.71     15.47 o 
   2   4   9       58.54       53.67      6.71 o 
   3   4   9        6.85        4.96      4.23 o 
   4   4   9        1.28        6.32      7.53 o 
  -4   5   9        1.44       -2.06      4.18 o 
  -3   5   9       12.59       10.77      5.56 o 
  -2   5   9       50.68       48.93      7.05 o 
  -1   5   9       39.19       36.49      4.01 o 
   0   5   9      177.68      178.35      6.75 o 
   1   5   9      127.78      136.38      7.75 o 
   2   5   9       25.11       22.13      7.81 o 
   3   5   9       18.67        8.18      4.55 o 
  -4   6   9        1.55        2.60      5.08 o 
  -3   6   9       10.72        9.93      4.22 o 
  -2   6   9       19.76       16.96      4.11 o 
  -1   6   9       57.11       53.38      9.78 o 
   0   6   9      262.48      241.38     14.79 o 
   1   6   9      142.25      138.18     12.18 o 
   2   6   9       40.05       46.83      6.30 o 
   3   6   9        4.48       -0.68      4.27 o 
  -3   7   9        3.44        7.39      4.29 o 
  -2   7   9        1.80        1.38      3.10 o 
  -1   7   9      128.67      131.54      8.16 o 
   0   7   9      179.13      178.63      8.46 o 
   1   7   9       60.92       65.72      6.58 o 
   2   7   9       15.24       13.95      4.06 o 
   3   7   9        1.94        4.09      4.13 o 
  -3   8   9       11.26        8.36      4.47 o 
  -2   8   9        2.22        0.79      3.42 o 
  -1   8   9        8.45        9.37      3.45 o 
   0   8   9       18.74       18.24      4.69 o 
   1   8   9        6.24        2.85      2.97 o 
   2   8   9       21.53       19.92      4.82 o 
   3   8   9        3.37        4.06      4.31 o 
  -3   9   9       11.20        6.99      5.16 o 
  -2   9   9        7.16        8.69      3.88 o 
  -1   9   9       44.81       45.57      6.18 o 
   0   9   9       50.62       49.12      7.69 o 
   1   9   9       34.62       31.63      5.11 o 
   2   9   9        8.36        5.97      4.31 o 
  -2  10   9        0.86        1.38      3.54 o 
  -1  10   9        8.23        5.56      3.59 o 
   0  10   9       15.33       20.30      4.57 o 
   1  10   9        2.54        2.57      2.88 o 
   2  10   9        1.03       -3.64      3.76 o 
  -1  11   9       41.65       29.95     18.08 o 
   0  11   9        5.59        4.44      3.30 o 
   1  11   9        6.36        8.34      3.85 o 
  -2  -9  10       10.17        8.84      7.86 o 
  -3  -8  10        0.05       -2.28      7.64 o 
  -2  -8  10       54.15       35.81     10.31 o 
  -3  -7  10       12.18       17.66      8.56 o 
  -2  -7  10       31.94       46.15     11.42 o 
  -1  -7  10        3.88        4.65      6.65 o 
  -3  -6  10       47.28       49.33     11.40 o 
  -2  -6  10       43.26       42.99     10.40 o 
  -1  -6  10       43.65       57.97     11.25 o 
   0  -6  10       22.54       31.81      8.71 o 
  -4  -5  10       19.67        6.88      7.77 o 
  -3  -5  10       24.13       14.39      7.53 o 
  -2  -5  10       46.97       66.02     11.66 o 
  -1  -5  10        8.92       11.61      6.19 o 
   0  -5  10      242.64      280.53     18.17 o 
   3  -5  10       16.37        6.21      8.20 o 
  -4  -4  10       10.67        0.51      7.58 o 
  -3  -4  10       66.75       42.18     10.86 o 
  -2  -4  10       26.26       32.05      9.42 o 
  -1  -4  10       81.61       69.22     11.24 o 
   0  -4  10        8.03        7.33      4.89 o 
   2  -4  10       32.28       19.23      7.42 o 
   3  -4  10       12.06       20.88      9.32 o 
  -4  -3  10       28.72       16.18      9.31 o 
  -3  -3  10       55.21       50.30     11.23 o 
  -2  -3  10       67.27       52.23     10.34 o 
  -1  -3  10      227.23      230.06     16.25 o 
   0  -3  10      155.61      175.01     14.39 o 
   1  -3  10       54.82       64.47      6.39 o 
   2  -3  10      144.80      161.55     14.89 o 
   3  -3  10        3.14        5.41      6.94 o 
  -4  -2  10       37.07       48.10     12.71 o 
  -3  -2  10       47.69       47.30     11.26 o 
  -2  -2  10       46.30       44.50     10.46 o 
  -1  -2  10       45.88       29.50      7.60 o 
   0  -2  10        6.76        9.72      5.02 o 
   1  -2  10       38.63       40.01      5.17 o 
   2  -2  10       18.76       21.12      7.73 o 
   3  -2  10       24.29       34.01      9.97 o 
  -4  -1  10       23.52       21.85     10.88 o 
  -3  -1  10        2.83       -8.22      5.69 o 
  -2  -1  10      128.63      153.30     15.86 o 
  -1  -1  10       29.05       29.53      7.86 o 
   0  -1  10       57.35       62.77      8.60 o 
   1  -1  10       20.02       24.90      3.44 o 
   2  -1  10      121.24      122.06     13.30 o 
   3  -1  10       36.84       35.46      9.67 o 
   4  -1  10        1.11        5.05      8.69 o 
  -4   0  10       64.20       61.50     15.20 o 
  -3   0  10        0.24        6.79      7.33 o 
  -2   0  10      225.60      200.27     18.03 o 
  -1   0  10        5.98        7.10      2.16 o 
   0   0  10       22.72       28.71      7.71 o 
   1   0  10       24.50       22.91      3.32 o 
   2   0  10        5.04        3.80      3.71 o 
   3   0  10       22.76       15.94      8.02 o 
   4   0  10        0.71        3.23      7.85 o 
  -4   1  10       23.36       17.30     11.19 o 
  -3   1  10        2.96        3.82      7.84 o 
  -2   1  10      129.65      120.65     15.23 o 
  -1   1  10       28.31       28.74      4.80 o 
   0   1  10       57.78       50.44      3.83 o 
   1   1  10       19.73       14.89      3.05 o 
   2   1  10      121.86      144.42     26.11 o 
   3   1  10       37.02       36.98      9.46 o 
   4   1  10        1.00        0.08      7.96 o 
  -4   2  10       37.68       44.67     13.87 o 
  -3   2  10       49.83       27.59     10.60 o 
  -2   2  10       44.85       48.12      4.26 o 
  -1   2  10       46.07       57.99      5.42 o 
   0   2  10        6.12        3.61      3.30 o 
   1   2  10       37.84       45.25      4.32 o 
   2   2  10       19.14       17.57      4.97 o 
   3   2  10       24.15       14.01      5.38 o 
  -4   3  10       29.16       33.79     13.20 o 
  -3   3  10       55.62       58.25      8.58 o 
  -2   3  10       65.64       63.82      5.87 o 
  -1   3  10      231.19      248.17     15.85 o 
   0   3  10      151.40      142.76      5.98 o 
   1   3  10       57.51       47.00      5.45 o 
   2   3  10      141.69      141.89     17.44 o 
   3   3  10        3.50        3.71      4.18 o 
  -4   4  10       10.82       14.92     12.48 o 
  -3   4  10       66.42       70.52      6.39 o 
  -2   4  10       27.95       27.57      3.86 o 
  -1   4  10       78.70       67.18      6.58 o 
   0   4  10        7.28        7.71      5.66 o 
   1   4  10      351.43      339.16     12.02 o 
   2   4  10       31.85       23.40      5.45 o 
   3   4  10       12.08       14.61     11.79 o 
  -4   5  10       19.91       28.12      9.33 o 
  -3   5  10       23.55       19.36      4.38 o 
  -2   5  10       48.48       45.93      5.03 o 
  -1   5  10        8.26        8.59      2.75 o 
   0   5  10      244.55      241.60      8.19 o 
   1   5  10      334.91      349.77     12.35 o 
   2   5  10       28.29       28.90      5.56 o 
   3   5  10       16.23       16.14     10.78 o 
  -3   6  10       47.56       43.02      6.53 o 
  -2   6  10       41.43       32.81      5.89 o 
  -1   6  10       44.00       51.94      6.79 o 
   0   6  10       23.66       24.15      5.41 o 
   1   6  10       10.24       11.84      4.83 o 
   2   6  10        0.09        0.71      3.52 o 
   3   6  10        2.40        1.80      4.40 o 
  -3   7  10       12.09       14.98      5.31 o 
  -2   7  10       32.25       34.54      5.57 o 
  -1   7  10        3.65        2.48      2.65 o 
   0   7  10       11.81       15.57      5.33 o 
   1   7  10       40.61       49.95      6.42 o 
   2   7  10       17.51       12.24      7.66 o 
   3   7  10       14.76       23.49      5.67 o 
  -3   8  10        0.02        0.64      3.98 o 
  -2   8  10       54.82       59.17      7.36 o 
  -1   8  10       28.80       28.85      5.26 o 
   0   8  10       10.91       11.83      3.82 o 
   1   8  10        7.69        5.84      3.14 o 
   2   8  10        4.22        2.18      6.03 o 
  -2   9  10       10.25        8.73      4.60 o 
  -1   9  10        1.15       -1.60      2.80 o 
   0   9  10       13.71       13.17      4.34 o 
   1   9  10        3.38        3.31      3.00 o 
   2   9  10        4.44        0.12      3.15 o 
  -1  10  10        9.12        8.64      6.59 o 
   0  10  10        6.68        7.22      3.64 o 
   1  10  10       23.93       24.27      5.08 o 
  -2  -9  11        0.98        6.29      8.40 o 
  -2  -8  11        3.15       -3.90      6.96 o 
  -3  -7  11        8.97       10.27      8.16 o 
  -2  -7  11        8.32        2.76      8.18 o 
  -1  -7  11       14.88       15.04      8.55 o 
  -3  -6  11       15.79       27.77     10.40 o 
  -2  -6  11       25.20       33.08      9.84 o 
  -1  -6  11       54.76       53.99     12.03 o 
   0  -6  11      175.86      173.06     17.02 o 
  -3  -5  11       45.25       35.43     10.45 o 
  -2  -5  11       55.41       43.72     10.98 o 
  -1  -5  11       71.79       71.10     11.88 o 
   0  -5  11       33.72       28.95      8.67 o 
  -3  -4  11       44.53       48.27     11.67 o 
  -2  -4  11      113.62      141.04     16.19 o 
  -1  -4  11      113.69       99.96     13.21 o 
   0  -4  11        4.32       -1.82      4.83 o 
   3  -4  11        0.16       -4.10      6.43 o 
  -4  -3  11        6.25       -2.90      7.89 o 
  -3  -3  11       38.60       43.76     11.77 o 
  -2  -3  11       26.34       10.75      7.56 o 
  -1  -3  11       20.86       16.16      6.94 o 
   0  -3  11      126.49      128.12     13.34 o 
   1  -3  11      131.96      119.54     13.41 o 
   2  -3  11       70.29       98.22     12.82 o 
   3  -3  11        1.86       -4.99      6.85 o 
  -4  -2  11       21.95       39.00     11.88 o 
  -3  -2  11       21.99       10.68      8.69 o 
  -2  -2  11       12.44        3.84      6.84 o 
  -1  -2  11      188.58      193.69     16.61 o 
   0  -2  11       86.01      110.69     12.42 o 
   1  -2  11       57.75       56.06      6.16 o 
   2  -2  11       27.51       37.88      9.25 o 
   3  -2  11       29.59       35.80     10.23 o 
  -4  -1  11       27.27       17.24     11.45 o 
  -3  -1  11        1.05        7.03      7.35 o 
  -2  -1  11       16.19        2.53      6.18 o 
  -1  -1  11       15.58        5.95      6.07 o 
   0  -1  11       36.02       36.42      8.08 o 
   1  -1  11       89.20       99.00      6.24 o 
   2  -1  11       57.03       48.99      9.78 o 
   3  -1  11       24.77       20.77      9.14 o 
  -4   0  11        0.02        1.29      8.35 o 
  -3   0  11        0.23       -9.31      7.06 o 
  -2   0  11        1.01       -5.98      4.80 o 
  -1   0  11      152.58      171.76     15.77 o 
   0   0  11      144.66      161.51      8.84 o 
   1   0  11       31.49       31.28      4.12 o 
   2   0  11       44.46       36.69      8.25 o 
   3   0  11        5.63        3.86      6.94 o 
  -4   1  11       27.14        9.62     10.94 o 
  -3   1  11        0.98        5.83      8.87 o 
  -2   1  11       16.13        8.66      6.76 o 
  -1   1  11       16.04       15.35      7.03 o 
   0   1  11       37.41       27.62      3.24 o 
   1   1  11       86.75       91.45      5.83 o 
   2   1  11       58.66       50.86      7.33 o 
   3   1  11       24.21       24.92      9.10 o 
  -4   2  11       22.62       15.52     12.08 o 
  -3   2  11       21.19       31.32     11.63 o 
  -2   2  11       11.73       18.95      8.11 o 
  -1   2  11      189.06      189.45      9.27 o 
   0   2  11       87.60       80.88      5.12 o 
   1   2  11       56.55       68.36      7.69 o 
   2   2  11       28.23       40.33      8.93 o 
   3   2  11       29.44       14.36      7.63 o 
  -4   3  11        6.21        8.84      9.74 o 
  -3   3  11       38.38       36.15     11.20 o 
  -2   3  11       25.95       32.24      5.34 o 
  -1   3  11       20.96       20.09      3.19 o 
   0   3  11      127.70      125.88      6.08 o 
   1   3  11      133.46      141.53      8.39 o 
   2   3  11       68.99       61.16      7.67 o 
   3   3  11        2.07        2.93      4.58 o 
  -3   4  11       46.01       36.34     12.03 o 
  -2   4  11      115.74      107.60      6.80 o 
  -1   4  11      110.26      133.79      8.31 o 
   0   4  11        4.09        6.19      2.35 o 
   1   4  11       13.05       11.93      4.03 o 
   2   4  11       12.83        3.64      4.09 o 
   3   4  11        0.17       -2.26      4.15 o 
  -3   5  11       45.51       41.11      5.45 o 
  -2   5  11       55.19       42.14      6.92 o 
  -1   5  11       70.94       82.48      6.75 o 
   0   5  11       34.52       39.73      5.95 o 
   1   5  11       47.85       37.18      5.33 o 
   2   5  11        1.88        3.52      3.66 o 
   3   5  11       10.08        7.47      4.98 o 
  -3   6  11       16.59       17.24      4.41 o 
  -2   6  11       25.23       33.12      5.07 o 
  -1   6  11       56.84       49.92     10.74 o 
   0   6  11      172.47      165.94      8.61 o 
   1   6  11       55.21       66.74      7.17 o 
   2   6  11       15.37        7.71      6.03 o 
  -3   7  11        9.01       -0.73      3.62 o 
  -2   7  11        8.07        8.99      3.63 o 
  -1   7  11       15.34       15.57      3.74 o 
   0   7  11       53.62       47.21      6.50 o 
   1   7  11       29.66       25.83      5.04 o 
   2   7  11        7.37        8.41      4.19 o 
  -2   8  11        3.54        0.97      3.50 o 
  -1   8  11        2.57       -2.21      2.92 o 
   0   8  11       21.74       13.90      4.05 o 
   1   8  11        9.34       12.78      4.10 o 
   2   8  11        2.98        0.08      3.70 o 
  -2   9  11        1.06        1.63      4.00 o 
  -1   9  11        7.31        2.66      3.82 o 
   0   9  11       13.40        8.59      3.97 o 
   1   9  11       11.11        4.61      3.72 o 
   0  10  11        4.73        8.12      3.99 o 
  -2  -8  12        0.84       -1.15      7.97 o 
  -1  -8  12       36.44       37.11     11.91 o 
  -2  -7  12       20.24        6.89      9.53 o 
  -1  -7  12       18.87       12.75      8.88 o 
  -3  -6  12       30.74       16.10      9.80 o 
  -2  -6  12       16.09       12.46      7.99 o 
  -1  -6  12       29.97       40.54     10.87 o 
   0  -6  12        4.92        3.60      6.36 o 
  -3  -5  12        4.88        8.81      8.59 o 
  -2  -5  12        7.68       17.59      8.87 o 
  -1  -5  12        1.27        6.46      6.76 o 
   0  -5  12       21.86       37.92     10.53 o 
  -3  -4  12        0.84        6.04      8.17 o 
  -2  -4  12       23.70       22.09      9.36 o 
  -1  -4  12        3.92       13.90      6.51 o 
   0  -4  12      152.83      171.36     16.77 o 
  -3  -3  12        5.84        7.77      8.62 o 
  -2  -3  12       19.33       13.26      8.33 o 
  -1  -3  12       12.87        6.07      5.77 o 
   0  -3  12       73.79       86.56     12.43 o 
   1  -3  12       12.06       -1.52      5.48 o 
   3  -3  12        1.25        7.13      8.89 o 
  -3  -2  12       13.31       -4.81      7.05 o 
  -2  -2  12        3.26       -0.73      6.72 o 
  -1  -2  12       34.79       29.22      8.44 o 
   0  -2  12       77.50       85.55     12.27 o 
   1  -2  12       74.34       83.59     12.03 o 
   2  -2  12        3.62        3.15      6.10 o 
   3  -2  12       10.46       12.43      9.29 o 
  -3  -1  12        7.59        2.27      7.84 o 
  -2  -1  12       28.76       42.23     10.32 o 
  -1  -1  12        0.11        9.86      6.63 o 
   0  -1  12       22.73       13.63      6.33 o 
   1  -1  12       16.99       16.35      4.57 o 
   2  -1  12       26.99       20.82      6.76 o 
   3  -1  12       55.65       70.40     13.66 o 
  -3   0  12        6.09        7.17      8.94 o 
  -2   0  12       32.60       21.71      8.50 o 
  -1   0  12        0.98       -3.90      4.53 o 
   0   0  12        1.16       -2.02      4.29 o 
   1   0  12       99.58      110.64      9.38 o 
   2   0  12       81.35       63.71     11.00 o 
   3   0  12        0.85       -4.58      6.15 o 
  -3   1  12        7.61        7.56      9.29 o 
  -2   1  12       28.48       12.96      7.71 o 
  -1   1  12        0.09        3.90      6.01 o 
   0   1  12       22.13       23.00      3.46 o 
   1   1  12       17.43       13.76      3.40 o 
   2   1  12       27.61       37.67      6.61 o 
   3   1  12       54.91       47.54     11.03 o 
  -3   2  12       13.37       17.00     10.22 o 
  -2   2  12        3.85        2.66      6.64 o 
  -1   2  12       34.77       25.87      4.55 o 
   0   2  12       74.95       73.53     14.52 o 
   1   2  12       76.33       71.13     12.49 o 
   2   2  12        3.94        4.89      4.27 o 
   3   2  12       10.32        8.75      6.96 o 
  -3   3  12        5.84        0.12      7.11 o 
  -2   3  12       19.07       10.39      8.62 o 
  -1   3  12       12.54       10.34      2.90 o 
   0   3  12       74.72       82.52      5.57 o 
   1   3  12       12.48       10.27      3.69 o 
   2   3  12       34.52       30.59      6.05 o 
   3   3  12        1.18        3.37      5.23 o 
  -3   4  12        0.66       -0.29      8.20 o 
  -2   4  12       23.21       22.44      4.21 o 
  -1   4  12        3.54        0.01      2.41 o 
   0   4  12      154.40      160.14     11.52 o 
   1   4  12       42.00       34.04      5.59 o 
   2   4  12       11.54        9.34      5.89 o 
  -3   5  12        4.88        5.28      8.89 o 
  -2   5  12        7.55        8.82      4.51 o 
  -1   5  12        1.38       -1.13      2.83 o 
   0   5  12       22.38       26.41      4.59 o 
   1   5  12        4.27        2.28      3.34 o 
   2   5  12        0.76       -0.64      4.38 o 
  -3   6  12       29.91       30.42      6.70 o 
  -2   6  12       16.01        6.39      4.75 o 
  -1   6  12       30.80       34.81      4.92 o 
   0   6  12        5.45        4.53      3.23 o 
   1   6  12       41.56       46.97     12.59 o 
   2   6  12        2.00        1.97      3.69 o 
  -2   7  12       20.32       13.06      4.28 o 
  -1   7  12       18.80       22.97      4.92 o 
   0   7  12        0.29        0.69      2.88 o 
   1   7  12        4.61        4.96      3.72 o 
   2   7  12        0.50        0.01      3.68 o 
  -2   8  12        0.88        0.58      3.89 o 
  -1   8  12       35.95       35.68      6.60 o 
   0   8  12       13.94       10.55      4.07 o 
   1   8  12        8.27        9.70      6.79 o 
   0   9  12       23.95       29.07      5.64 o 
  -1  -7  13        2.74        6.13      8.54 o 
  -2  -6  13        6.29        5.80      7.67 o 
  -1  -6  13        0.06        0.86      7.11 o 
   0  -6  13       11.07       -1.38      6.85 o 
  -2  -5  13        3.47       -4.73      7.37 o 
  -1  -5  13       18.37       22.76      8.62 o 
   0  -5  13       34.35       35.88     10.88 o 
  -3  -4  13        1.22        4.86      7.85 o 
  -2  -4  13        7.10       10.49      7.78 o 
  -1  -4  13        5.35       13.37      7.19 o 
   0  -4  13       53.19       70.60     12.84 o 
  -3  -3  13        3.00        6.76      9.14 o 
  -2  -3  13       15.19       23.10      9.69 o 
  -1  -3  13       22.54       11.37      6.95 o 
   0  -3  13        4.60        1.40      5.41 o 
   1  -3  13       20.44       20.19      8.69 o 
  -3  -2  13       14.68       21.51     10.89 o 
  -2  -2  13        6.16        3.44      6.94 o 
  -1  -2  13      110.49       96.76     14.17 o 
   0  -2  13        2.49       13.91      6.62 o 
   1  -2  13       34.54       36.21      9.53 o 
  -3  -1  13        1.13       -4.89      8.44 o 
  -2  -1  13       18.88        9.62      6.79 o 
  -1  -1  13       34.02       17.54      7.84 o 
   0  -1  13       61.85       40.25      9.65 o 
   1  -1  13       91.49       97.67     12.86 o 
   2  -1  13        2.06       -3.30      5.79 o 
  -3   0  13       13.97       15.02     10.40 o 
  -2   0  13        9.48       16.94      8.65 o 
  -1   0  13        0.80       -4.62      5.10 o 
   0   0  13      121.97      145.41     14.89 o 
   1   0  13        0.07       -4.16      3.95 o 
   2   0  13        0.41       -1.44      4.86 o 
  -3   1  13        1.10        1.41      9.20 o 
  -2   1  13       18.82       14.22      8.62 o 
  -1   1  13       34.05       38.97     10.06 o 
   0   1  13       61.45       76.18     12.09 o 
   1   1  13       92.12       86.59      7.91 o 
   2   1  13        2.18        1.19      4.61 o 
  -3   2  13       14.54       30.90     11.40 o 
  -2   2  13        6.80        1.56      7.59 o 
  -1   2  13      109.26      112.83     15.68 o 
   0   2  13        2.71        4.89      3.65 o 
   1   2  13       33.44       31.26      5.44 o 
   2   2  13       14.89       15.05      4.96 o 
  -3   3  13        2.95        7.27      8.96 o 
  -2   3  13       15.08       20.22      9.35 o 
  -1   3  13       22.43       27.49      9.59 o 
   0   3  13        4.45        3.66      2.70 o 
   1   3  13       20.17       14.17      8.36 o 
   2   3  13       16.54       17.36      5.52 o 
  -3   4  13        1.45       -3.04      7.64 o 
  -2   4  13        7.32       21.11     10.04 o 
  -1   4  13        4.85        7.01      3.22 o 
   0   4  13       52.72       62.85      6.38 o 
   1   4  13        7.77       13.05      5.17 o 
   2   4  13       11.39       16.97      5.28 o 
  -2   5  13        3.46       -2.51      4.79 o 
  -1   5  13       18.24       14.89      3.91 o 
   0   5  13       34.13       35.89      5.44 o 
   1   5  13        1.44       -1.33      3.15 o 
   2   5  13        1.52       -0.67      4.16 o 
  -2   6  13        6.31       -2.73      3.36 o 
  -1   6  13        0.09        2.50      3.23 o 
   0   6  13       10.47        8.23      3.52 o 
   1   6  13       14.18       10.95      5.84 o 
  -1   7  13        2.77        4.60      3.62 o 
   0   7  13       36.80       27.39      5.26 o 
   1   7  13       21.79       21.24      5.60 o 
  -1  -6  14       17.97       35.94     11.01 o 
   0  -6  14       10.07       14.16      8.93 o 
  -2  -5  14        4.49       -2.44      8.13 o 
  -1  -5  14       23.87       26.36      9.90 o 
   0  -5  14       18.53       19.61      9.30 o 
  -2  -4  14       18.62       20.32      9.67 o 
  -1  -4  14        0.48       -0.70      6.13 o 
   0  -4  14       39.11       41.24     11.31 o 
  -2  -3  14        6.50        8.78      8.19 o 
  -1  -3  14        3.76        7.99      7.12 o 
   0  -3  14       33.28       25.45      9.08 o 
   1  -3  14       13.96       21.89      8.58 o 
  -2  -2  14       16.99       -0.76      6.00 o 
  -1  -2  14       12.99       13.17      7.41 o 
   0  -2  14        4.83        8.92      6.87 o 
   1  -2  14       38.75       52.16     11.89 o 
  -2  -1  14       12.77       -2.03      7.54 o 
  -1  -1  14        4.47        9.38      6.81 o 
   0  -1  14       18.23       19.20      7.68 o 
   1  -1  14       61.49       76.86     12.70 o 
  -2   0  14       26.47       49.49     12.48 o 
  -1   0  14        0.86        7.95      7.28 o 
   0   0  14      174.69      148.54     15.65 o 
   1   0  14        1.73        0.86      6.08 o 
  -2   1  14       12.69        3.84      7.72 o 
  -1   1  14        4.51       -3.00      6.13 o 
   0   1  14       18.25        7.42      6.84 o 
   2   1  14        4.86        4.11      4.74 o 
  -2   2  14       16.84       19.76      9.70 o 
  -1   2  14       13.60       28.67      9.50 o 
   0   2  14        4.70        0.62      5.74 o 
   1   2  14       38.87       28.37      5.81 o 
   2   2  14        5.14        1.04      4.87 o 
  -2   3  14        6.44        0.93      7.46 o 
  -1   3  14        3.72        1.31      7.19 o 
   0   3  14       33.28       29.82      5.78 o 
   1   3  14       13.94       12.85      4.54 o 
  -2   4  14       18.59       13.82     10.86 o 
  -1   4  14        0.47        8.75      7.62 o 
   0   4  14       37.98       33.04     10.41 o 
   1   4  14        7.63        5.36      4.16 o 
  -2   5  14        4.57       18.70     10.64 o 
  -1   5  14       23.68       26.70      4.99 o 
   0   5  14       18.62        9.39      4.24 o 
   1   5  14       13.48       13.65      4.71 o 
  -1   6  14       17.38       10.18      4.30 o 
   0   6  14        9.75        6.72      6.80 o 
  -1  -4  15       21.19        3.87      7.75 o 
   0  -4  15       43.95       64.14     13.57 o 
  -1  -3  15       13.60       16.97      8.57 o 
   0  -3  15       25.95       28.15     10.97 o 
  -2  -2  15        3.08        4.42      7.51 o 
  -1  -2  15        6.18        8.45      7.81 o 
   0  -2  15       10.21       17.59      8.74 o 
   1  -2  15        6.78       -5.67      6.92 o 
  -2  -1  15        3.45       13.67      9.45 o 
  -1  -1  15        0.96       -6.57      5.27 o 
   0  -1  15        0.29        7.40      7.64 o 
   1  -1  15        1.93        9.43      7.43 o 
  -2   0  15        1.33       -7.65      6.97 o 
  -1   0  15        0.02        1.63      6.33 o 
   0   0  15        1.18        2.24      7.11 o 
  -2   1  15        3.54       33.41     10.92 o 
  -1   1  15        1.02        5.62      7.66 o 
   0   1  15        0.31       -3.43      5.76 o 
  -2   2  15        2.91       -9.95      6.64 o 
  -1   2  15        6.44       -3.01      7.54 o 
   0   2  15        9.96       -2.12      5.97 o 
  -1   3  15       13.61       36.62     11.71 o 
  -1   4  15       21.53       14.12     11.32 o 
                                                 
